# Supplementary material for: Comparative transcriptomics of choroid plexus in Alzheimer’s disease, frontotemporal dementia and Huntington’s disease: implications for CSF homeostasis
Source: Fluids Barriers CNS. 2018 May 31;15:18. doi: 10.1186/s12987-018-0102-9 (PMC5977762; doi:10.1186/s12987-018-0102-9)
Supplement: Supplementary file 1 — Additional file 1: Table S1. Sample Annotations and Patient Demographics: ‘QC passed’ indicates samples passing both RNA and Affymetrix quality control, and used for analysis. APOE; genotype data consist of combinations of the ε2, ε3 and ε4 alleles, with ε4 carrying the highest risk for brain injury; Bioanalyzer (BA); RNA Integrity (RIN). [file 12987_2018_102_MOESM1_ESM.xlsx]

## Sheet: Sheet1
observation	SampleID	QC Passed	Age	APOE genotype	Array Barcode	BA_RIN	BA8S18S	Disease	Medical Condition	Post mortem interval (hr)	Sex	Tissue
@52070900782902100909406332658662	CP_ALZ_015	TRUE	74	E4/E4	@52070900782902100909406332658662.CEL	4.1	0.648	AD	AD (Braak III-IV)	15	female	choroid plexus
@52070900778260100809406331957930	CP_ALZ_017	TRUE	84	E3/E4	@52070900778260100809406331957930.CEL	6.5	0.826	AD	AD (severe Braak V-VI)	.	female	choroid plexus
@52070900782903100909406332658690	CP_ALZ_018	TRUE	84	E3/E4	@52070900782903100909406332658690.CEL	6.6	0.814	AD	AD (severe Braak V-VI)	.	male	choroid plexus
@52070900781748012110406842627005	CP_ALZ_019	TRUE	84	E3/E4	@52070900781748012110406842627005.CEL	6.9	1.007	AD	AD (severe + Lewy body disease)	.	female	choroid plexus
@52070900782903100909406332658703	CP_ALZ_020	TRUE	89	E2/E3	@52070900782903100909406332658703.CEL	6.8	0.947	AD	AD (severe Braak V-VI)	.	male	choroid plexus
@52070900778260100809406331957964	CP_ALZ_022	TRUE	73	E3/E3	@52070900778260100809406331957964.CEL	6.1	0.855	AD	AD (severe Braak V-VI)	24.5	male	choroid plexus
@52070900778280101209406332862476	CP_ALZ_023	TRUE	70	E3/E4	@52070900778280101209406332862476.CEL	7	0.953	AD	AD (severe Braak V-VI)	10.8	male	choroid plexus
@52070900782902100909406332658654	CP_CTR_007	TRUE	62	E3/E4	@52070900782902100909406332658654.CEL	6.9	0.841	Ctrl	normal control	23.9	male	choroid plexus
@52070900782902100909406332658636	CP_CTR_008	TRUE	55	E3/E3	@52070900782902100909406332658636.CEL	7.6	1.197	Ctrl	normal control	29	female	choroid plexus
@52070900782902100909406332658617	CP_CTR_009	TRUE	37	E3/E3	@52070900782902100909406332658617.CEL	6.9	1.036	Ctrl	normal control	18.75	male	choroid plexus
@52070900782902100909406332658643	CP_CTR_010	TRUE	64	E3/E3	@52070900782902100909406332658643.CEL	7.2	1.12	Ctrl	normal control	25.8	male	choroid plexus
@52070900781901020310406843131266	CP_CTR_011	TRUE	69	E3/E3	@52070900781901020310406843131266.CEL	6.9	0.997	Ctrl	normal control	12.3	female	choroid plexus
@52070900782902100909406332658615	CP_CTR_012	TRUE	70	E3/E4	@52070900782902100909406332658615.CEL	5.8	0.636	Ctrl	normal control	.	male	choroid plexus
@52070900778260100809406331957961	CP_FTD_024	TRUE	76	E2/E3	@52070900778260100809406331957961.CEL	6.9	1.012	FTD	FTD	.	male	choroid plexus
@52070900778259100809406331957870	CP_FTD_025	TRUE	75	E3/E3	@52070900778259100809406331957870.CEL	7.3	0.94	FTD	FTD & motor neuron disease	.	female	choroid plexus
@52070900782902100909406332658652	CP_FTD_026	TRUE	58	E3/E3	@52070900782902100909406332658652.CEL	6.8	0.762	FTD	FTD Pick's disease	.	male	choroid plexus
@52070900781901020310406843131295	CP_FTD_027	TRUE	80	E3/E4	@52070900781901020310406843131295.CEL	7	1.203	FTD	FTD	.	female	choroid plexus
@52070900781901020310406843131275	CP_HuD_029	TRUE	68	E3/E3	@52070900781901020310406843131275.CEL	7.8	1.25	HD	HD (grade IV)	30.05	male	choroid plexus
@52070900782903100909406332658694	CP_HuD_030	TRUE	65	E3/E4	@52070900782903100909406332658694.CEL	6.9	0.804	HD	HD (grade IV)	3.5	female	choroid plexus
@52070900782903100909406332658719	CP_HuD_031	TRUE	80	E4/E4	@52070900782903100909406332658719.CEL	6.5	0.794	HD	HD (grade IV)	24	male	choroid plexus
