# Supplementary material for: Comparative transcriptomics of choroid plexus in Alzheimer’s disease, frontotemporal dementia and Huntington’s disease: implications for CSF homeostasis
Source: Fluids Barriers CNS. 2018 May 31;15:18. doi: 10.1186/s12987-018-0102-9 (PMC5977762; doi:10.1186/s12987-018-0102-9)
Supplement: Supplementary file 2 — Additional file 2: Table S2. T-test results for choroid plexus RNA from 6 control, 7 Alzheimer’s disease, 4 FTD and 3HUD subjects: T-test p-values and expression differences (Log10 Disease/Ctrl) for each disease type are provided for all 5760 Affymetrix probesets measured. Values for the AD vs. HuD + FTD subject comparison are also provided. [file 12987_2018_102_MOESM2_ESM.xls]

## Sheet: Sheet1
Probe Set	Ensembl Gene ID	Gene Symbol	AD v Ctrl p-Value	AD v Ctrl Log10 Ratio	HuD v Ctrl p-Value	HuD v Ctrl Log10 Ratio	FTD v Ctrl p-Value	FTD v Ctrl Log10 Ratio	AD v HuD/FTD p-Value	AD v HuD/FTD Log10 Ratio
merck2-HSV2_ORF_UL49_at			0.120874	0.041831	0.689608	-0.0192609	0.157452	0.0524143	0.536549	0.0201346
100300470_TGI_at			0.842305	0.0101096	0.219903	-0.0823367	0.996771	0.000220755	0.299167	0.0452706
merck2-HSV1_ORF_UL33_at			0.0854436	0.0410132	0.287895	-0.0232094	0.235273	0.0337078	0.219448	0.0316985
merck2-HSV1_ORF_UL20_at			0.67315	-0.0155948	0.487972	-0.0246142	0.310775	0.0401398	0.432649	-0.0279829
merck2-CMV_UL130_at			0.914426	-0.0040209	0.0780816	-0.0752073	0.049218	-0.0684617	0.0417922	0.0673318
merck2-VZV_OKA_O19_up_at			0.25672	-0.0381606	0.2356	-0.0610188	0.936238	-0.00397109	0.694787	-0.00974047
merck-VZV_OKA_ORF30_s_at			0.0968322	0.0833101	0.0696867	0.0647064	0.0865	0.0603866	0.634933	0.0210721
merck2-HSV1_ORF_UL11_x_at			0.0371811	0.107416	0.327193	0.0609887	0.0812195	0.082708	0.39357	0.0340164
merck2-HCV_revcomp_at			0.171896	0.0944238	0.33092	-0.0524244	0.384269	-0.036693	0.0309303	0.137859
100300438_TGI_at			0.828313	-0.0131249	0.0368516	-0.104297	0.367222	-0.0637431	0.322893	0.0679984
100156433_TGI_at	ENSG00000240770	C21orf91-OT1	0.0924736	0.0902868	0.186032	0.0800589	0.714541	0.0145573	0.349773	0.0476573
merck2-CMV_UL21A_at			0.480653	-0.0398191	0.583028	-0.0411508	0.0340649	0.134754	0.117416	-0.0991851
merck-NC_001405_ORF_1027_s_at			0.601768	0.0164456	0.297867	0.0221709	0.153667	0.0357373	0.637858	-0.0134775
merck-NC_001545_ORF_1343_s_at			0.434377	0.0379706	0.193971	0.0639237	0.781886	0.0126132	0.937391	0.00336724
merck2-HSV1_ORF_UL16_at			0.986979	0.000715305	0.0749604	-0.0706919	0.620578	0.0135639	0.610472	0.023261
100138273_TGI_at	ENSG00000233016	SNHG7	0.818682	0.0102314	0.479956	-0.0314426	0.55666	0.0217243	0.778077	0.0112929
merck2-CMV_RL1_at			0.120489	0.0746755	0.37267	-0.0600655	0.819216	-0.0108847	0.0167749	0.106638
merck2-HSV1_ORF_UL26_s_at			0.163159	0.039923	0.295278	0.0380151	0.388795	0.039751	0.976157	0.000915991
merck2-CMV_UL148A_at			0.53008	0.0195404	0.151495	-0.0488622	0.416658	-0.0237638	0.0832116	0.0540607
merck2-CMV_UL28_at			0.885992	0.0115287	0.81639	0.016361	0.442693	0.0489801	0.731745	-0.0234717
merck2-CMV_UL83_at			0.444009	-0.0404169	0.514223	0.0291096	0.665354	0.0165842	0.217701	-0.0623691
merck2-Rota_G1_s9_at			0.0606243	0.0971058	0.426781	0.073938	0.882565	0.00537339	0.351192	0.0623476
merck2-CMV_UL105_at			0.097456	0.0657191	0.440019	0.0325213	0.771434	0.0125454	0.212149	0.0446126
merck2-HSV1_ORF_UL15_at			0.952146	-0.00178109	0.0697126	-0.0521534	0.493139	0.030384	0.940763	0.00320812
merck2-CMV_UL40_at			0.2249	0.0404936	0.631272	-0.0228432	0.16397	0.0370994	0.419558	0.0290838
merck2-Rota_G4_s1_s_at			0.102846	0.047056	0.351325	0.0130597	0.242221	0.027316	0.367906	0.0258499
merck-NC_001357_ORF_1188_a_at			0.681349	0.0126533	0.0580899	-0.0537339	0.177239	0.027336	0.548371	0.0200615
merck2-Mumps_ORF_HN_at			0.134635	0.0990066	0.947924	0.00377793	0.138182	0.104826	0.554923	0.0374868
merck2-Rota_G2_s6_s_at			0.71686	0.0127852	0.527194	0.0175199	0.255567	-0.0349797	0.453704	0.025265
100151631_TGI_at	ENSG00000254008	LINC00051	0.599359	0.0445202	0.558769	-0.0570502	0.63768	-0.0469833	0.245797	0.0958178
merck2-VZV_OKA_O21_up_at			0.405812	-0.0347783	0.19558	-0.0596692	0.978656	-0.000908107	0.847392	-0.00868687
merck2-CMV_UL89_at			0.480706	0.0225701	0.597609	-0.0192358	0.478751	0.0443141	0.9063	0.00549165
merck2-RSV_A_ORF_NS-2_at			0.357616	0.0352019	0.8375	0.0106264	0.632945	0.0193537	0.445202	0.0195885
merck2-HSV1_ORF_UL37_at			0.663131	0.0149096	0.421236	-0.0486565	0.290244	0.0506031	0.823447	0.00684628
100311828_TGI_at	ENSG00000235106	LINC00094	0.0493103	-0.105502	0.448699	-0.0295611	0.247946	-0.0609435	0.27731	-0.0580085
merck2-CMV_UL70_at			0.109308	0.0484866	0.573465	0.0191606	0.0051507	0.0750643	0.934924	-0.00261896
merck2-CMV_UL148D_at			0.0535424	0.0512826	0.898811	0.00363243	0.830431	-0.00644204	0.0211005	0.053407
100142342_TGI_at	ENSG00000231607	MIR15A	0.341815	-0.0472696	0.282686	0.0692118	0.0115666	-0.275611	0.406325	0.0805599
merck2-HSV2_ORF_UL49_x_at			0.156247	-0.0476072	0.0567176	-0.0881918	0.642579	-0.0157313	0.979652	-0.000821382
merck-VZV_OKA_ORF29_s_at			0.184876	0.0521112	0.426637	-0.0240021	0.212782	0.0796275	0.750195	0.0168964
merck2-VZV_OKA_O61_up_at			0.444706	-0.0294307	0.362786	-0.0398463	0.65091	-0.0171938	0.939323	-0.00252865
merck2-Rota_P_s3_s_at			0.000186202	0.0938224	0.0124893	0.0451144	0.0922388	0.0298622	0.00830666	0.0574236
merck2-CMV_UL50_at			0.340641	-0.0225113	0.0507687	-0.0724479	0.43759	0.030685	0.787363	-0.0089965
100137164_TGI_at	ENSG00000204272		0.121151	-0.0599258	0.384335	0.0195419	0.549597	-0.0143842	0.108045	-0.0600813
100140117_TGI_at	ENSG00000227354	RBM26-AS1	0.0668044	-0.181155	0.477087	-0.0802797	0.785648	-0.0289691	0.0839041	-0.130195
merck2-HSV1_ORF_UL11_at			0.330786	0.0444356	0.262498	0.0658904	0.63801	0.0213079	0.926142	0.0040209
merck2-HSV1_ORF_UL29_at			0.079586	0.0770006	0.656278	0.0180217	0.417246	0.0401825	0.337706	0.0463156
merck2-JC_vir_VP2_VP3_at			0.0708852	0.143607	0.303581	-0.0401975	0.244595	0.0420062	0.063636	0.136831
merck-VZV_OKA_ORF35_s_at			0.0120553	0.115798	0.767644	0.011685	0.210239	0.0616108	0.109744	0.0755843
merck-NC_001405_ORF_1047_s_at			0.899979	0.00329986	0.145416	-0.0649121	0.415215	-0.0277901	0.0869497	0.0469994
100300474_TGI_at			0.000760611	0.0494743	0.40405	0.0182274	0.0608392	0.0256628	0.0872269	0.0269981
100300435_TGI_at			0.0931261	0.0819482	0.838204	0.0112435	0.785522	0.00943227	0.131238	0.0717397
merck2-HSV1_ORF_US2_at			0.3286	0.0501279	0.229662	-0.0657098	0.189314	0.0615757	0.406599	0.0431032
merck2-VZV_OKA_O13_up_at			0.308967	0.0534378	0.222297	0.0664022	0.71815	-0.0240774	0.49348	0.0387383
merck2-CMV_US23_at			0.352869	-0.0381642	0.17044	-0.0661012	0.847961	-0.00836863	0.889129	-0.005053
merck-NC_001498_ORF_1345_at			0.938421	-0.00498348	0.191462	-0.114005	0.273151	0.0816368	0.961338	-0.00277378
merck2-CMV_UL57_at			0.662806	0.01607	0.804712	-0.00950753	0.47223	-0.0160424	0.451351	0.0293117
merck2-CMV_UL148B_at			0.240063	0.0348786	0.474418	0.0252815	0.223438	0.0556454	0.835826	-0.00775367
merck2-CMV_UL79_at			0.352672	0.0341476	0.208279	0.0397711	0.107627	0.0501516	0.767597	-0.0115553
merck-VZV_OKA_ORF25_s_at			0.469214	0.0499746	0.633965	0.029807	0.661323	0.022053	0.659443	0.0245985
merck2-HSV2_ORF_US8.5_at			0.162745	0.0625418	0.328644	0.0322754	0.107382	0.0618291	0.748162	0.0133786
merck2-Rota_G4_s11_s_at			0.0776658	0.0717326	0.132136	0.0687051	0.195429	0.0333265	0.545471	0.0232438
merck2-HBV_POLYMERASE_at			0.604646	0.0191168	0.882833	0.00528809	0.195278	0.0450215	0.78394	-0.00887608
merck2-CMV_US34A_at			0.505161	-0.0409365	0.606593	-0.0333391	0.0137136	0.170453	0.0597576	-0.12405
merck2-CMV_UL140_at			0.179253	0.0705894	0.353713	0.049966	0.412435	0.0388028	0.526917	0.0270024
100122521_TGI_at	ENSG00000253521	HPYR1	0.167418	0.0653894	0.982197	0.00148508	0.167718	0.0944657	0.813718	0.0107726
merck2-HSV2_ORF_US8.5_x_at			0.0929883	0.0975552	0.325109	0.0696684	0.361474	0.0700422	0.554397	0.0276733
merck2-VZV_OKA_O32_up_at			0.0495782	0.0851298	0.214458	0.0545266	0.900378	-0.00428466	0.0818917	0.0642097
merck-VZV_OKA_ORF22_s_at			0.198489	0.0353861	0.0738651	0.0524143	0.0443506	0.0475552	0.62811	-0.0142516
merck2-CMV_UL128_at			0.759106	-0.0206499	0.560938	-0.0526351	0.832665	-0.0165742	0.79018	0.0113789
100300476_TGI_at			0.279867	0.0530881	0.330089	0.0571405	0.484783	0.0404007	0.902569	0.00551315
merck2-KSHV_ORF_NC-2_at			0.55686	-0.035895	0.405757	-0.0313021	0.948512	-0.0034493	0.747192	-0.0205087
merck2-HSV1_ORF_US7_at			0.5959	-0.0283563	0.89895	-0.00660761	0.470304	-0.053631	0.929522	0.00512181
merck2-HSV1_ORF_UL17_at			0.516412	0.0275256	0.780413	0.00975337	0.0174258	0.131931	0.317302	-0.0520438
merck2-Rota_G4_s9_at			0.073925	0.0349768	0.363305	0.0183026	0.581718	0.0145046	0.341352	0.0188445
100300469_TGI_at			0.143129	0.059629	0.333913	-0.0350148	0.469081	0.0390913	0.275512	0.0522975
merck2-VZV_OKA_O59_up_at			0.0641635	0.12095	0.355396	0.0493388	0.404461	0.0449739	0.196764	0.074105
merck2-VZV_OKA_O16_up_at			0.101103	0.0862931	0.700821	0.0270977	0.0226305	0.145831	0.845624	-0.00865246
merck2-Rota_P_s8_s_at			0.593605	0.0152085	0.959463	-0.00207209	0.751939	0.0106339	0.728683	0.01002
merck2-Rota_G4_s8_s_at			0.00986709	0.0642018	0.279835	0.0235456	0.0577711	0.044437	0.178312	0.0287183
merck2-CMV_UL85_at			0.0198852	0.131348	0.076122	0.142187	0.027952	0.170827	0.449373	-0.0272045
merck2-HSV1_ORF_UL8_at			0.0452483	0.0480508	0.359047	-0.0274088	0.0328368	0.052161	0.244556	0.0299912
merck-NC_004718_ORF_1163_at			0.31473	0.0542965	0.744091	0.0224819	0.0162589	0.163198	0.350688	-0.0485948
100159025_TGI_at	ENSG00000279418	LINC00244	0.55515	-0.0239075	0.257676	-0.0465091	0.644836	-0.0234452	0.811966	0.00942224
merck-VZV_OKA_ORF14_s_at			0.194994	0.0381756	0.210605	0.0452699	0.398286	0.0383337	0.931054	-0.00313071
100300460_TGI_at			0.0243722	0.052663	0.684401	-0.0080676	0.199396	0.0418657	0.229073	0.0321973
merck2-Mrkl_PyV_VP1_at			0.819599	0.0100229	0.161554	-0.0898575	0.73265	-0.0175375	0.129007	0.0585546
merck2-HSV2_ORF_US8_x_at			0.5604	0.0238186	0.618406	0.015503	0.598407	-0.017402	0.471756	0.0271185
merck2-CMV_UL95_at			0.19417	-0.0957476	0.423732	-0.106384	0.737103	-0.0273611	0.612401	-0.0345195
merck2-CMV_UL48_at			0.488248	0.0403172	0.991816	-0.000536837	0.383511	0.0423599	0.72742	0.0163416
merck-NC_001405_ORF_1014_s_at			0.392059	0.0600576	0.377609	0.0265057	0.500316	-0.0196648	0.358887	0.0599351
merck2-CMV_US12_at			0.62538	-0.0289003	0.0790917	-0.127827	0.710944	0.0297844	0.907668	0.00886318
merck2-CMV_UL10_at			0.458277	0.0256521	0.418757	0.0592327	0.564622	0.0214409	0.820834	-0.0119853
merck2-BK_vir_smTAg_at			0.115843	-0.0994854	0.186425	-0.121571	0.788978	0.0214835	0.265087	-0.0596598
merck2-HSV2_ORF_UL24_at			0.331062	0.0289713	0.423114	-0.0269271	0.557823	0.0197426	0.30314	0.02923
merck2-HSV2_ORF_UL32_at			0.227087	0.0535554	0.653281	-0.0200536	0.910001	-0.00409401	0.0921847	0.0644892
100300428_TGI_at			0.878027	0.00861519	0.978255	0.00223766	0.554002	0.0427187	0.549931	-0.0167545
100129835_TGI_at	ENSG00000236404	VLDLR-AS1	0.400758	-0.0911526	0.609906	-0.0904244	0.122106	-0.25354	0.363228	0.0924807
merck2-Rota_G1_s10_s_at			0.0680627	0.0753156	0.41589	0.0274188	0.28873	0.02631	0.211968	0.0485303
merck2-CMV_UL48A_at			0.0404977	0.0804732	0.454508	0.0294357	0.247809	0.0481222	0.283498	0.0403595
merck-AC_000007_ORF_1148_s_at			0.48106	0.0276109	0.778164	-0.0162205	0.511108	0.0355366	0.730046	0.0142559
merck-NC_004718_ORF_1167_s_at			0.669257	0.0105941	0.519942	-0.0204751	0.733089	-0.00936203	0.194511	0.0247189
merck2-Measles_ORF-L_at			0.628181	0.0225228	0.337016	-0.0316383	0.607296	-0.0135213	0.309057	0.0438085
100126958_TGI_at	ENSG00000257704	INAFM1	0.00286299	0.155322	0.0761604	0.0757642	0.233997	0.0492585	0.0348801	0.094704
merck2-Rota_G2_s5_s_at			0.117046	0.0582887	0.921494	0.00342672	0.370207	0.0427212	0.374847	0.032408
merck2-VZV_OKA_O50_up_at			0.495423	-0.0186775	0.440406	-0.028944	0.524148	-0.0252313	0.76788	0.00814501
merck-VZV_OKA_ORF56_s_at			0.476963	-0.0205288	0.00484801	-0.126061	0.249804	-0.0336526	0.0998336	0.0527276
merck2-Mumps_ORF-M_at			0.903652	-0.00457852	0.108975	-0.0386322	0.752784	0.0144971	0.933674	0.00369407
merck2-CMV_US14_at			0.85529	-0.00861161	0.901222	-0.00636678	0.882177	0.00557658	0.830037	-0.0090696
100126381_TGI_at	ENSG00000245937	LINC01184	0.036768	-0.130963	0.744938	0.0203245	0.0533976	-0.216847	0.850531	-0.0157611
merck2-CMV_UL111A_at			0.376415	0.0355731	0.829688	0.0086797	0.20896	0.0558034	0.999322	-3.44034e-05
merck-AC_000017_ORF_1073_s_at			0.311991	0.047208	0.6637	0.0174848	0.185059	0.0560969	0.85909	0.00765906
merck2-HSV2_ORF_UL56_at			0.832622	-0.00628364	0.614107	-0.0116147	0.819782	-0.00728994	0.92702	0.00285978
100160895_TGI_at	ENSG00000235823		0.339926	0.0319013	0.443339	0.0330782	0.0520907	0.146652	0.219707	-0.0660761
merck2-CMV_UL148_at			0.806407	0.0182453	0.444388	-0.08183	0.770639	0.0279481	0.470121	0.0373449
merck2-Rota_G2_s4.1_s_at			0.0899594	0.0249389	0.0991107	0.0290042	0.804015	0.00488923	0.622532	0.00971467
merck-VZV_OKA_ORF8_s_at			0.268665	0.047762	0.373903	0.0350499	0.590436	0.0263878	0.679476	0.0176619
merck2-VZV_OKA_O40_up_at			0.901258	0.00246558	0.163397	0.0386221	0.508433	0.0202618	0.318975	-0.025665
merck2-CMV_UL25_at			0.112765	0.0747192	0.865593	0.00327621	0.00279528	0.0845016	0.57943	0.0250285
merck-NC_001405_ORF_1041_at			0.13606	-0.0469033	0.118438	-0.0717856	0.936375	-0.00296264	0.558872	-0.0144451
merck2-Rota_G4_s4.2_s_at			0.589397	-0.0148057	0.852696	0.00398865	0.923784	0.00175852	0.438765	-0.0175199
merck2-CMV_UL146_at			0.191175	0.0745013	0.276092	-0.0826378	0.331617	0.0620172	0.13748	0.0744791
merck2-CMV_UL27_at			0.400575	0.0311064	0.315711	-0.0503021	0.849094	-0.00901334	0.129843	0.057815
merck-NC_001405_ORF_1022_s_at			0.199789	0.0400162	0.75498	-0.00745049	0.0161991	0.0589091	0.746973	0.00954695
merck2-JC_vir_agnoprot_at			0.468681	0.027426	0.183091	-0.0525649	0.0741177	0.0602888	0.735922	0.015503
100130697_TGI_at	ENSG00000226179		0.857687	0.0170533	0.243355	0.145914	0.437087	0.0948922	0.180028	-0.0997054
100300471_TGI_at			0.0157543	0.234985	0.187186	0.0591474	0.0157973	0.139179	0.132813	0.130105
merck2-HSV1_ORF_UL10_at			0.717158	-0.0163201	0.843199	-0.00954265	0.942881	0.00318339	0.695223	-0.0140495
merck2-HSV2_ORF_UL35_at			0.285766	0.0297303	0.885724	0.00392342	0.387003	0.0245064	0.544595	0.0140452
100154107_TGI_at	ENSG00000254102	LOC401463	0.963718	0.00212513	0.366492	-0.0682084	0.281274	0.0751421	0.838107	-0.0115811
merck-NC_001405_ORF_1046_s_at			0.464209	-0.0196709	0.341876	0.0310412	0.520745	0.0303012	0.1808	-0.0502892
merck2-VZV_OKA_O2_up_at			0.0617633	0.0938103	0.217231	0.0833101	0.0979097	0.10812	0.899239	-0.00367687
merck2-CMV_UL17_at			0.467357	-0.0418532	0.274836	-0.0420138	0.77114	-0.0119383	0.741528	-0.0170254
merck-VZV_OKA_ORF58_s_at			0.188864	0.0397854	0.398471	-0.0217293	0.133219	0.0641796	0.739532	0.0124239
merck-NC_001526_ORF_1175_at			0.477774	0.0481985	0.502198	0.0366103	0.279014	0.0568972	0.999938	-4.30043e-06
merck2-VZV_OKA_O53_up_at			0.234768	0.0749407	0.444747	0.0691968	0.0258976	0.216729	0.115462	-0.0785602
merck2-CMV_UL6_at			0.534383	0.0351302	0.332236	0.0548276	0.19964	0.0685596	0.550991	-0.0275442
merck-NC_001526_ORF_1180_at			0.448198	0.0406713	0.0241162	-0.142543	0.412455	0.0403079	0.21865	0.0787279
merck2-HSV2_ORF_UL7_at			0.421403	-0.0282008	0.67945	0.0195268	0.286612	-0.0558536	0.913111	-0.00465306
merck2-HSV1_ORF_UL53_at			0.901723	0.00437784	0.514741	0.0209116	0.0712221	0.032737	0.512403	-0.0232911
100137795_TGI_at	ENSG00000282810		0.0104266	0.256703	0.31652	0.0799837	0.617474	0.033018	0.0114327	0.203556
merck2-RSV_A_ORF-SH_at			0.601783	-0.0106163	0.41493	-0.0219551	0.831062	-0.00463335	0.929121	0.00144064
merck2-CMV_UL136_at			0.903627	-0.00886175	0.281412	-0.0699895	0.0403362	0.151044	0.413422	-0.0651773
merck2-RSV_B_ORF-G_at			0.226333	0.0342687	0.991091	-0.000391339	0.434362	0.0275718	0.363474	0.0186811
merck2-VZV_OKA_O14_up_at			0.0928294	0.10086	0.530602	-0.0323457	0.410084	-0.0323984	0.0321016	0.133236
100300455_TGI_at			0.920674	-0.00610518	0.529805	-0.0218949	0.594178	0.0215864	0.87593	-0.0090567
merck2-CMV_UL102_at			0.297747	0.0570301	0.592232	-0.0240774	0.208918	0.0612069	0.54732	0.0323736
merck2-HSV2_ORF_UL27_at			0.777579	-0.0191047	0.610377	-0.029225	0.266925	0.0723751	0.456164	-0.0479369
100155558_TGI_at	ENSG00000237637		0.473706	-0.0194996	0.936306	-0.00282968	0.838165	-0.00629404	0.476599	-0.0146903
merck2-HSV1_ORF_UL14_at			0.424886	-0.0179271	0.0851154	-0.0473319	0.275747	-0.0258635	0.433258	0.0171372
merck2-HTLV2_gag_at			0.249456	-0.0356075	0.560156	-0.0248851	0.343818	-0.0363945	0.852568	-0.00414561
100300461_TGI_at			0.0892396	0.0561528	0.343573	0.0370919	0.453275	-0.0280485	0.0891748	0.056284
merck2-Measles_ORF-N_s_at			0.0505127	0.0626795	0.553855	-0.0153074	0.0335371	0.0538367	0.282449	0.0384759
merck2-HSV2_ORF_UL28_at			0.20934	0.0909032	0.568113	-0.0386974	0.389513	0.0525046	0.199441	0.0774851
merck-AC_000017_ORF_1070_s_at			0.216083	-0.04238	0.315279	-0.0231342	0.519029	0.0189925	0.223292	-0.0433182
100136182_TGI_at	ENSG00000227051	C14orf132	0.0169239	0.188592	0.731632	0.0303238	0.107396	0.183262	0.334869	0.0708754
merck2-Rota_G3_s3_s_at			0.114991	0.0600662	0.966087	0.00150013	0.353204	0.0348141	0.264202	0.0395295
merck2-Mrkl_PyV_tLTAg_at			0.817046	0.0103777	0.672868	0.0225722	0.237997	0.0671272	0.311156	-0.0376546
merck2-CMV_UL120_at			0.496541	0.0437053	0.812368	-0.0192057	0.232556	0.0970521	0.945816	-0.00352205
100143656_TGI_at	ENSG00000245322	LOC256880	0.194795	-0.0973596	0.593799	0.0577626	0.650867	-0.0421593	0.127235	-0.098024
merck2-Rota_P_s5_s_at			0.819943	0.00725626	0.481274	-0.0211724	0.257093	-0.0582995	0.221959	0.0496441
100300444_TGI_at			0.357381	0.0482229	0.294349	0.0299776	0.985556	-0.000632163	0.46584	0.0357366
100159032_TGI_at	ENSG00000205133	TRIQK	0.0340844	-0.0908179	0.438814	-0.0310864	0.43177	-0.0269898	0.0568554	-0.0620724
merck2-HSV1_ORF_UL38_at			0.130155	0.0880642	0.619626	0.0469005	0.0983879	0.125409	0.935335	-0.00369837
merck2-HSV1_ORF_RL2_x_at			0.968415	-0.000961863	0.119338	-0.0639087	0.161473	0.0489124	0.966766	-0.00152235
100135358_TGI_at	ENSG00000238133	MLK7-AS1	0.0224697	0.179227	0.0386003	-0.29067	0.228049	-0.120337	0.000744821	0.372563
100135518_TGI_at	ENSG00000229637	PRAC2	0.644767	0.0199139	0.516366	0.0351703	0.497416	0.0320271	0.678023	-0.0134603
100160240_TGI_at	ENSG00000197085	NPSR1-AS1	0.245578	-0.162769	0.110862	-0.25577	0.231542	-0.156633	0.70819	0.0363515
merck-VZV_OKA_ORF28_s_at			0.14281	0.0760309	0.264698	0.0425707	0.790446	-0.00653737	0.215317	0.0615219
merck2-CMV_UL38_at			0.284645	-0.0462805	0.0575465	-0.117186	0.0509556	-0.074086	0.336991	0.0462769
merck2-KSHV_ORF4_at			0.0429889	-0.0682069	0.019772	-0.116494	0.374461	-0.0674608	0.693857	0.0202679
merck-NC_004718_ORF_1170_at			0.10155	0.0867189	0.493093	0.0138825	0.0220067	0.0661488	0.390047	0.0429699
merck2-Mumps_ORF_NP_at			0.677241	-0.0142265	0.370743	-0.0452197	0.416782	0.0488446	0.554378	-0.0227579
100155901_TGI_at	ENSG00000231755		0.753519	0.0114936	0.558557	-0.0235606	0.854678	-0.00612094	0.401795	0.0250887
merck2-VZV_OKA_ORF23_s_at			0.242765	0.0658847	0.5936	0.0289039	0.875318	0.00567442	0.379652	0.0502548
merck2-HSV1_ORF_US6_at			0.681364	0.0176511	0.580076	-0.0388479	0.284078	0.0782904	0.808635	-0.0104371
merck2-CMV_UL24_at			0.613343	0.0211524	0.170941	-0.0926972	0.938722	0.00434737	0.209422	0.0583955
merck2-HSV1_ORF_UL49.5_at			0.110211	0.0659206	0.915043	0.00361738	0.0319623	0.0958881	0.819223	0.00957705
merck2-CMV_UL7_at			0.379405	0.0768164	0.81412	-0.0258735	0.0815796	0.151621	0.987751	0.00126433
merck-VZV_OKA_ORF18_s_at			0.412229	0.0392092	0.778737	-0.0168426	0.703861	0.0233976	0.44924	0.0330574
merck-X04370_ORF_1249_s_at			0.452607	0.0432946	0.415701	0.0496649	0.760924	-0.0159621	0.483962	0.0311308
merck-VZV_OKA_ORF53_s_at			0.593121	-0.0254693	0.409948	-0.0399517	0.959406	0.00261896	0.827907	-0.00984368
100300452_TGI_at			0.502475	0.0296629	0.321565	-0.0194465	0.270076	0.0273762	0.596211	0.0223536
100300482_TGI_at			0.511278	0.036874	0.925426	0.00905599	0.311414	-0.0704561	0.223861	0.0732535
merck2-HCV_at			0.110389	0.0984196	0.724295	-0.0206406	0.296842	0.0636152	0.207399	0.0709141
100125510_TGI_at	ENSG00000270704		0.111827	-0.158938	0.194542	-0.170373	0.124103	-0.184017	0.734011	0.0192315
merck-VZV_OKA_ORF66_s_at			0.0488128	0.0342687	0.744667	0.0100544	0.325887	0.0358351	0.745174	0.00948244
merck2-CMV_UL132_at			0.163657	0.0562338	0.72865	0.0103053	0.186343	0.0355165	0.386509	0.0315221
merck-NC_002200_ORF_1357_s_at			0.200411	0.0629776	0.467155	0.0572108	0.26868	0.0759574	0.864511	-0.00494549
merck2-HSV2_ORF_UL2_at			0.979919	0.0012973	0.0444692	-0.106675	0.839105	-0.0138123	0.374242	0.0549079
merck-NC_001526_ORF_1182_at			0.287064	0.0280366	0.256488	0.122314	0.0414993	0.102516	0.186937	-0.0829639
100309727_TGI_at	ENSG00000255198	SNHG9	0.0345409	0.132567	0.137778	0.0991944	0.560361	0.0437848	0.357011	0.0650354
merck2-Mumps_ORF_V-P_at			0.721742	-0.0194035	0.69606	-0.0281764	0.902055	0.00666029	0.815621	-0.0111338
100300488_TGI_at			0.773303	-0.00867325	0.324375	0.0548928	0.103473	-0.0635349	0.914138	0.00410691
merck2-HSV2_ORF_US11_s_at			0.937251	-0.00201475	0.16053	-0.0774199	0.524891	-0.0180919	0.197808	0.0415034
merck2-HSV1_ORF_UL5_at			0.915679	0.00402592	0.421134	-0.0479792	0.229629	0.0451219	0.977188	-0.00119552
100300457_TGI_at			0.129356	0.118946	0.462958	0.0336401	0.873933	-0.00681331	0.142627	0.108422
merck2-HSV2_ORF_UL4_at			0.077083	0.0804474	0.162245	-0.0326467	0.485222	0.0227077	0.072908	0.081463
merck-NC_004718_ORF_1172_at			0.0714284	0.0637037	0.138999	0.0762007	0.0178499	0.0851564	0.65721	-0.0176146
merck2-Mumps_ORF-M_s_at			0.166858	0.0707901	0.134213	-0.0457315	0.164864	0.040042	0.168414	0.0675081
100300433_TGI_at			0.131751	0.0782879	0.757864	-0.0103053	0.218462	-0.043411	0.0528639	0.107511
merck2-CMV_RL5A_at			0.174105	0.0793623	0.0616635	-0.0924112	0.052053	0.127577	0.534535	0.0460662
merck-N79601_RC_at			0.313997	-0.043625	0.784646	0.0134259	0.528329	0.0326291	0.122144	-0.0680242
merck2-CMV_UL72_at			0.0911152	-0.0359946	0.185004	-0.0403079	0.296679	-0.0381857	0.9122	0.00310061
merck-NC_004718_ORF_1173_at			0.688675	0.018208	0.273815	-0.0608582	0.240252	0.0931914	0.881187	-0.00896209
100161971_TGI_at	ENSG00000235123	DSCAM-AS1	0.549354	-0.052357	0.599805	-0.0565686	0.483448	0.0822765	0.350601	-0.0751285
merck2-CMV_TRS1_at			0.654445	0.0243024	0.748442	0.0267264	0.221972	0.0903291	0.0976916	-0.0387684
merck2-HSV1_ORF_RS1_at			0.762372	0.00724049	0.0936231	-0.0518875	0.551732	-0.0161227	0.0690094	0.038691
merck2-CMV_UL71_at			0.0308377	0.122023	0.545218	0.0331133	0.120327	0.106479	0.434419	0.0469865
merck2-CMV_UL54_at			0.358084	0.0486737	0.507321	-0.0502018	0.087843	0.124117	0.988048	-0.000735373
merck2-Mrkl_PyV_VP2-3_at			0.342129	0.0678328	0.864606	0.00873489	0.0571505	0.113285	0.992818	-0.000645064
merck-VZV_OKA_ORF16_s_at			0.123661	0.0742232	0.0140185	0.102937	0.511243	-0.0281237	0.40577	0.046178
100300436_TGI_at			0.529018	0.0164814	0.215269	-0.0443969	0.645211	-0.0119283	0.1274	0.0423248
merck-VZV_OKA_ORF38_s_at			0.210105	0.0631797	0.51106	0.0232546	0.00566604	0.0883147	0.951623	0.00274797
merck-VZV_OKA_ORF3_s_at			0.239328	0.0247848	0.023961	-0.0497302	0.956467	0.000717455	0.0654475	0.0456878
merck2-VZV_OKA_O63_up_at			0.0295255	0.152007	0.386964	0.0349747	0.129203	0.0582669	0.0874798	0.103722
merck-VZV_OKA_ORF54_s_at			0.493208	0.029597	0.643271	-0.0196171	0.346215	0.0388203	0.712291	0.0158213
merck-VZV_OKA_ORF6_s_at			0.350635	0.0353123	0.257755	0.0381405	0.726367	-0.0199483	0.515934	0.0303653
merck2-CMV_US13_at			0.671569	-0.0193053	0.103455	-0.121059	0.71514	0.0306624	0.781981	0.0150558
merck2-CMV_US24_at			0.0596687	0.0786921	0.0848606	-0.12864	0.445195	0.0394399	0.103468	0.111286
merck-NC_001405_ORF_1038_s_at			0.181862	-0.0494069	0.805053	-0.014605	0.953714	-0.00255374	0.153939	-0.0416884
100300475_TGI_at			0.474872	0.0277464	0.716431	0.0124727	0.506944	-0.0170533	0.458859	0.0321457
100300487_TGI_at			0.639454	-0.0287756	0.399836	-0.0614804	0.537898	-0.0462783	0.631471	0.0240179
merck2-VZV_OKA_O66_up_at			0.563357	0.0252485	0.77199	-0.016943	0.7493	-0.0161979	0.0918681	0.0417658
merck-NC_004718_ORF_1169_s_at			0.274091	0.0273701	0.535972	-0.0187893	0.0809059	0.0471714	0.789787	0.00846754
merck2-Rota_G3_s8_s_at			0.194009	0.022502	0.801619	0.00635675	0.358884	0.0371019	0.956251	-0.00142344
100300492_TGI_at			0.015866	0.0729001	0.497862	0.0516116	0.248717	0.0393697	0.502298	0.0282839
100121716_TGI_at	ENSG00000214870		0.152584	-0.123349	0.102789	-0.0950051	0.0121218	-0.170676	0.851814	0.0148967
merck-AC_000008_ORF_1108_at			0.00344015	0.0868429	0.723538	-0.0103454	0.277888	0.0217268	0.0119761	0.0788613
100121712_TGI_at	ENSG00000261485		0.332606	-0.0595337	0.676617	0.0277249	0.726982	-0.0191054	0.236173	-0.0604984
merck2-CMV_US29_at			0.360358	-0.0422367	0.092676	-0.129629	0.656053	0.0266186	0.968478	-0.00189219
merck2-HSV1_ORF_UL22_at			0.762336	-0.00923804	0.359499	-0.044728	0.351223	-0.0402076	0.0349326	0.0329069
merck2-HSV2_ORF_US2_at			0.557672	0.0298923	0.934946	-0.00299023	0.695647	0.0150364	0.642242	0.0225816
merck-VZV_OKA_ORF61_s_at			0.149014	-0.074019	0.460787	-0.0559013	0.593306	-0.0350023	0.260572	-0.03006
merck2-HSV2_ORF_US4_at			0.453942	0.0302506	0.59439	-0.0246945	0.58486	0.0203672	0.337771	0.0291956
merck2-CMV_UL119_at			0.585996	0.0272181	0.512383	0.04821	0.490346	0.0453401	0.682771	-0.0193519
merck2-HSV2_ORF_UL41_at			0.466724	0.0234302	0.00784804	-0.0758495	0.27508	0.0372098	0.395313	0.0346744
merck2-HSV2_ORF_UL50_at			0.673343	0.0144408	0.15454	-0.0643702	0.830999	-0.00757843	0.145346	0.0463586
merck2-Measles_ORF-F_s_at			0.35281	0.0402929	0.205263	-0.0389483	0.407583	0.0303363	0.397094	0.03965
merck2-CMV_UL34_at			0.263797	0.0679088	0.625285	-0.0227629	0.500613	0.027918	0.225198	0.0617111
merck2-HTLV1_tax_rex_at			0.0180275	0.0981702	0.551222	0.0146	0.756842	0.00646462	0.0269842	0.088219
merck2-Rota_P_s11_s_at			0.420715	0.0231929	0.694382	0.0112033	0.50386	-0.0102225	0.395994	0.0242329
100145694_TGI_at	ENSG00000205476	CCDC85C	0.0160434	0.2053	0.173136	0.107518	0.00625253	0.241632	0.749628	0.0211452
merck2-CMV_UL93_at			0.728809	0.0137234	0.978093	0.00127938	0.276775	0.0446929	0.771391	-0.0123637
merck-VZV_OKA_ORF2_s_at			0.0600458	0.103917	0.685919	0.0297016	0.177863	0.0862627	0.231456	0.0418948
100300451_TGI_at			0.911964	0.00452333	0.228155	-0.0551537	0.468644	-0.0431802	0.236167	0.0528351
merck-VZV_OKA_ORF41_s_at			0.574116	0.0330087	0.4021	0.0736319	0.0580141	0.17902	0.0344471	-0.100845
merck2-KSHV_ORF_NC-5_at			0.053342	0.0701343	0.683808	0.0162356	0.174911	0.0563202	0.358209	0.0309932
merck-VZV_OKA_ORF43_s_at			0.755808	0.0167631	0.701192	-0.029802	0.263596	0.0841304	0.629773	-0.0185391
merck2-Rubella_gp1_s_at			0.107775	0.0843902	0.726647	-0.0169881	0.205389	0.0484182	0.177075	0.0640033
merck2-CMV_UL8_at			0.792182	0.0173967	0.426936	0.0524495	0.795757	0.0182901	0.800984	-0.0155331
100144279_TGI_at	ENSG00000280798	LINC00294	0.0753801	0.0995685	0.0456633	0.134967	0.11821	0.105087	0.730483	-0.0183241
100300472_TGI_at			0.599971	0.0159976	0.0838104	-0.0633768	0.914965	0.0032737	0.144081	0.0412884
merck2-HSV2_ORF_UL15_at			0.862406	0.00942296	0.148184	-0.0823267	0.0636509	0.103033	0.805931	-0.0141699
merck-VZV_OKA_ORF64_s_at			0.472626	0.0403903	0.285348	-0.0497151	0.0799945	0.076128	0.730529	0.0181951
merck2-Rota_P_s4_at			0.000818156	0.0590198	0.928212	-0.00284473	0.917232	0.00111883	0.0140677	0.0595996
merck2-CMV_US21_at			0.213092	0.0494857	0.806274	-0.00690864	0.019385	0.0601057	0.621588	0.0181005
merck-AC_000008_ORF_1121_at			0.123187	0.120641	0.615606	0.0442865	0.771413	0.0254797	0.1696	0.0871009
merck2-HSV1_ORF_UL47_at			0.185206	0.0409501	0.541285	0.0244236	0.0772299	0.0742516	0.747703	-0.0119466
100300441_TGI_at			0.330501	0.0604311	0.691554	-0.022507	0.699084	0.0177934	0.261826	0.0599093
merck2-HSV1_ORF_UL9_at			0.0943487	0.0443188	0.571176	-0.0194766	0.84966	0.00894561	0.14999	0.0475541
merck2-AI459203_s_at			0.00918779	0.213502	0.659496	0.0317286	0.0258013	0.200965	0.264484	0.0850668
merck2-VZV_OKA_O26_up_at			0.371036	0.0191276	0.236502	-0.0331384	0.428904	-0.0359405	0.0788889	0.0538672
100300430_TGI_at			0.414033	-0.0359122	0.602863	-0.0324159	0.795095	-0.0147153	0.799653	-0.0136109
merck2-CMV_UL100_at			0.742009	0.0276088	0.538392	-0.0455659	0.546994	0.0320371	0.706575	0.0288301
merck2-CMV_UL88_at			0.961361	0.00279169	0.671046	0.0143441	0.89616	0.00367758	0.918996	-0.00545724
merck2-CMV_US17_at			0.988766	-0.000729639	0.895657	0.00826829	0.280135	0.0586883	0.331232	-0.0378094
100141821_TGI_at	ENSG00000111640	GAPDH	0.0297951	-0.0859727	0.0762941	-0.0879108	0.0980622	-0.0761656	0.892479	-0.00477348
merck2-HSV1_ORF_UL32_at			0.0227618	0.0610173	0.0155901	-0.0887938	0.578598	0.0449187	0.242631	0.073404
merck2-NM_014784-332.A_at			0.0011227	0.177047	0.00312921	0.169179	0.143662	0.0772568	0.192954	0.0603952
merck-AC_000017_ORF_1056_at			0.205763	0.0816042	0.346548	-0.095291	0.287593	0.0877904	0.255142	0.0722773
merck2-CMV_UL138_at			0.181555	0.0755506	0.753561	-0.0204349	0.798786	-0.0154905	0.0366085	0.0931602
merck-NC_001405_ORF_1024_s_at			0.912716	0.00513113	0.61508	0.0365501	0.944289	0.0053182	0.704858	-0.0135722
100149886_TGI_at	ENSG00000181090	EHMT1	0.225315	0.0737208	0.260746	0.108391	0.536026	0.0503297	0.976236	-0.00149225
merck2-JC_vir_smTAg_at			0.936199	-0.00407322	0.352061	-0.0656697	0.372735	0.0516517	0.891977	-0.00544434
merck2-Rota_G1_s11_s_at			0.360356	0.0236459	0.198639	0.0414368	0.834311	0.00583246	0.904858	0.00255445
merck2-CMV_US19_at			0.264739	0.0503258	0.947985	-0.00238315	0.0375296	0.0693046	0.780137	0.0117445
100300439_TGI_at			0.0593193	0.076372	0.45581	-0.0392292	0.725851	0.0196171	0.0413052	0.0819748
merck-NC_001405_ORF_1036_s_at			0.295219	-0.0377377	0.0954932	-0.0403681	0.17124	-0.0421843	0.913861	0.00366827
100139412_TGI_at	ENSG00000235437	LINC01278	0.166367	0.0592155	0.0870368	0.0834254	0.0982994	0.0839021	0.476609	-0.0244823
merck2-RSV_B_ORF-SH_at			0.800858	-0.0056737	0.262515	-0.0349596	0.624668	-0.0119609	0.349073	0.0161438
merck-VZV_OKA_ORF11_s_at			0.440875	0.0366181	0.149684	-0.0553996	0.0187369	0.103592	0.982151	0.00116542
merck2-CMV_UL124_at			0.474736	0.037317	0.68111	-0.0181672	0.546285	0.0269046	0.517561	0.0297289
merck-VZV_OKA_ORF34_s_at			0.701641	0.00964729	0.31173	0.0458469	0.307767	0.0393772	0.320403	-0.0325026
merck-NC_002200_ORF_1353_at			0.0542951	0.0793458	0.322475	0.0318791	0.445575	0.0483279	0.440491	0.0380674
merck2-VZV_OKA_O62_up_at			0.6406	-0.0184352	0.00424893	-0.129488	0.129848	-0.0545717	0.126696	0.0682435
merck2-Rota_G3_s2_s_at			0.122532	0.0536822	0.0389552	0.0435791	0.724664	0.0103705	0.418169	0.0290795
merck2-HSV1_ORF_US5_at			0.296768	0.0483375	0.319659	-0.0687803	0.154741	0.0848428	0.509935	0.0293332
merck2-HSV1_ORF_UL2_at			0.61575	0.0223959	0.00383001	0.0997764	0.254351	0.0584249	0.287302	-0.0537511
100142933_TGI_at	ENSG00000254813	LOC340357	0.0165373	-0.0922671	0.00259568	-0.202352	0.773821	-0.0119082	0.979998	0.00126003
merck-NC_001357_ORF_1183_at			0.208347	0.0703815	0.621347	-0.028643	0.287767	0.0545968	0.258646	0.0514589
merck2-RSV_A_ORF-N_at			0.108803	0.0602189	0.939484	0.00329126	0.641511	0.0172791	0.0577146	0.0489346
merck2-HSV2_ORF_UL22_at			0.267769	0.0389769	0.0361134	-0.134585	0.815128	0.0128615	0.0938579	0.089307
merck2-Measles_ORF-P_s_at			0.129126	-0.0234237	0.0428553	-0.0702755	0.413448	0.0250131	0.805307	-0.00759886
merck-NC_001498_ORF_1348_at			0.196494	-0.0440514	0.0401767	-0.102365	0.41758	0.0461328	0.598814	-0.0265422
merck2-HSV1_ORF_US8_x_at			0.0448221	0.0712524	0.401029	-0.0345683	0.132283	0.0648243	0.137107	0.0490249
100309404_TGI_at	ENSG00000204272		0.328627	-0.0631009	0.830316	-0.017826	0.575043	-0.0444747	0.557921	-0.0300471
100311622_TGI_at	ENSG00000237187	NR2F1-AS1	0.304848	0.0899005	0.0781932	0.124135	0.863561	0.011409	0.725838	0.0301804
merck2-HSV2_ORF_US12_at			0.458714	0.0276252	0.712132	-0.0213179	0.0595233	0.105769	0.66723	-0.0236782
merck2-HSV1_ORF_UL43_at			0.0807076	0.0553121	0.546735	-0.0292902	0.515381	0.0170985	0.0840489	0.0580945
merck2-CMV_US2_at			0.928162	0.00689287	0.260253	-0.0804503	0.352568	0.0497628	0.854383	0.0129357
100129291_TGI_at	ENSG00000224843	LINC00240	0.25478	0.11863	0.231204	0.127898	0.0878911	0.170681	0.667655	-0.0337154
merck2-BK_vir_agnoprot_at			0.131786	0.0821016	0.248667	-0.0494542	0.676478	0.0208388	0.0935578	0.0913884
merck2-CMV_UL80.5_s_at			0.419325	-0.0192208	0.442716	-0.0226525	0.432417	0.0395629	0.367675	-0.0321199
merck2-VZV_OKA_OSL_up_s_at			0.70954	-0.0126218	0.419436	-0.0434386	0.6459	0.021471	0.816989	-0.00627433
merck-NC_001405_ORF_1040_s_at			0.186269	-0.0420732	0.0303196	-0.0882469	0.671875	-0.0135087	0.901286	0.00346615
merck2-HSV2_ORF_UL30_at			0.0138085	0.0704016	0.921106	0.00427964	0.234166	0.0321375	0.0511808	0.0502032
merck-AC_000017_ORF_1075_at			0.685027	-0.0190151	0.0170749	-0.109685	0.807847	0.00801743	0.630211	0.0234115
merck2-VZV_OKA_O49_up_at			0.616353	0.0118936	0.321842	-0.0299023	0.731388	0.00828334	0.25306	0.0199755
merck2-CMV_UL31_at			0.472629	0.0510568	0.375941	-0.0639839	0.498673	0.0443191	0.383048	0.0531533
merck2-HSV1_ORF_UL35_at			0.292428	0.0420525	0.636082	-0.00840877	0.262777	0.0384315	0.567129	0.0236954
merck2-HSV2_ORF_UL34_at			0.96134	0.0019825	0.187488	-0.0546269	0.485548	0.0261445	0.825707	0.0104543
merck2-Rota_P_s7_s_at			0.781668	0.0110994	0.870226	0.00668287	0.0899065	-0.0627271	0.209778	0.0440794
merck2-CMV_UL45_at			0.646962	-0.0157346	0.801942	0.00830341	0.514771	0.0259689	0.303986	-0.0341325
merck2-HSV1_ORF_UL41_at			0.996774	-0.000175601	0.894711	0.00833351	0.371989	0.0558009	0.421619	-0.0356334
merck2-CMV_UL86_at			0.188432	0.0637632	0.573886	0.0203847	0.339581	-0.0307678	0.0954265	0.0726084
merck2-RSV_A_ORF-M_at			0.270107	0.0370561	0.828147	-0.0078318	0.603036	0.00880764	0.316665	0.0353796
merck2-HSV1_ORF_UL21_at			0.712974	-0.0158951	0.253325	-0.049685	0.620607	0.0203898	0.881029	-0.00625282
merck-NC_007472_ORF_1001_at			0.186661	0.0574681	0.0911366	-0.0543459	0.23352	0.0388203	0.179249	0.0585761
merck2-HSV1_ORF_RL2_at			0.112158	0.0520094	0.866459	0.00772644	0.402114	0.0388329	0.348177	0.0265078
merck2-KSHV_ORF_NC-6_at			0.273779	0.0354269	0.0550863	-0.0855628	0.4298	0.0313297	0.161029	0.054194
merck2-KSHV_ORF_NC-4_at			0.259647	0.05783	0.854099	-0.00527304	0.0890976	0.0654439	0.65542	0.0226934
merck2-VZV_OKA_O18_up_at			0.207926	0.0723719	0.242	-0.0377592	0.0842821	0.0497828	0.296006	0.0601071
100300491_TGI_at			0.561473	0.0465392	0.114038	-0.128831	0.374663	-0.0639237	0.0805806	0.13828
100155366_TGI_at	ENSG00000196756	SNHG17	0.483375	-0.0403911	0.52805	-0.0240623	0.67733	-0.0269898	0.81345	-0.0146559
merck-VZV_OKA_ORF21_s_at			0.878923	0.00446671	0.532223	-0.0272031	0.300457	0.0671573	0.611653	-0.0222504
merck2-HSV2_ORF_UL36_at			0.245827	0.0476839	0.447299	-0.0326467	0.0352349	0.0858964	0.78888	0.0125917
merck2-RSV_A_ORF-L_at			0.388564	0.0766981	0.356279	-0.0637682	0.05695	0.207011	0.891598	-0.0142645
merck2-VZV_OKA_O36_up_at			0.0623212	0.0749049	0.898296	-0.00423449	0.23695	0.0362591	0.131846	0.0560002
merck-AC_000017_ORF_1078_at			0.248572	0.0629561	0.243825	-0.0822263	0.439662	0.0452298	0.154934	0.0723504
merck2-HSV2_ORF_UL52_at			0.767246	0.0116685	0.960862	-0.0030103	0.418889	0.0434487	0.506658	-0.0118692
merck2-CMV_IRS1_at			0.641789	-0.0218913	0.0760233	-0.107041	0.448562	-0.0371019	0.280073	0.0451846
merck2-HSV1_ORF_UL39_at			0.40488	0.042676	0.933819	0.0053182	0.0770139	0.0772568	0.943268	-0.00374997
100306073_TGI_at	ENSG00000224843	LINC00240	0.122365	-0.233323	0.177151	-0.261149	0.134349	-0.24769	0.854753	0.0201346
merck2-HSV1_ORF_US12_x_at			0.440611	0.0380523	0.723968	-0.0218397	0.749758	-0.0184456	0.134671	0.0579526
merck2-RSV_A_ORF-G_at			0.116123	0.044217	0.0036126	-0.0942224	0.0864437	0.0605973	0.256387	0.049971
merck2-Rota_G2_s8_s_at			0.00819665	0.0526752	0.00202298	0.110834	0.121254	0.0319568	0.643995	-0.0130862
merck2-VZV_OKA_O56_up_at			0.283794	0.0424861	0.744165	-0.0131801	0.342337	0.0360333	0.462269	0.0275442
merck2-CMV_UL43_at			0.998273	-0.00012973	0.0833787	-0.0916185	0.743385	0.0145197	0.58624	0.0308384
100300489_TGI_at			0.0212298	0.0542048	0.00888615	0.0813734	0.00225665	0.0812405	0.216343	-0.0270927
merck-NC_001526_ORF_1179_at			0.505198	0.0353897	0.473199	-0.0466898	0.301271	0.0590495	0.668983	0.021657
merck-NC_001357_ORF_1184_at			0.791192	0.0134188	0.244979	-0.0632564	0.922422	-0.00549881	0.402175	0.0436709
merck2-HSV2_ORF_UL12_at			0.432618	-0.0213789	0.891831	0.00469607	0.309137	0.0287308	0.0969739	-0.0398091
merck2-CMV_US15_at			0.44945	0.0310448	0.0206974	-0.0793214	0.0215727	-0.0508816	0.0331445	0.0941149
merck2-HSV2_ORF_UL45_at			0.549344	-0.0264921	0.603605	-0.0262097	0.479586	0.0311917	0.365624	-0.0330832
merck2-CMV_UL30_at			0.765443	0.0155654	0.409718	-0.0624085	0.112237	0.114399	0.668679	-0.0230589
100300454_TGI_at			0.0130465	0.133368	0.513161	0.0297016	0.096339	0.0893959	0.126625	0.0695551
100139799_TGI_at			0.0293072	0.13249	0.337548	0.0749765	0.0383853	0.163382	0.845811	0.0069968
merck2-HSV2_ORF_UL10_at			0.24578	0.0527354	0.230071	-0.0389182	0.0806133	0.106469	0.886536	0.00857505
merck2-VZV_OKA_O34_up_at			0.997071	-0.000147648	0.894538	-0.00853922	0.519661	0.035218	0.692009	-0.0166126
100147134_TGI_at	ENSG00000227674		0.911679	0.00401517	0.267348	0.0458168	0.227562	0.0681958	0.225437	-0.0545896
merck2-HSV2_ORF_UL19_at			0.861105	-0.00645781	0.0108516	-0.13162	0.832933	0.00636929	0.292553	0.0463113
100306175_TGI_at	ENSG00000196756	SNHG17	0.758876	-0.0172626	0.463434	0.0442163	0.0454294	-0.108684	0.679289	0.0258929
merck2-CMV_UL33_at			0.606408	0.0385075	0.179266	0.192027	0.693707	-0.0278352	0.775499	-0.027884
merck2-CMV_UL55_at			0.327237	0.0454785	0.326316	-0.0420238	0.0646977	0.073657	0.628214	0.0213989
merck2-VZVOKAO4245_up_s_at			0.966342	0.00387325	0.515759	-0.0793716	0.210602	0.14684	0.544904	-0.0460189
100300481_TGI_at			0.639728	0.0164921	0.0711954	-0.0519778	0.170428	-0.0401875	0.0717895	0.0617327
merck-NC_001405_ORF_1030_s_at			0.493202	0.023246	0.666439	-0.0147655	0.0684981	0.0638334	0.862607	-0.00690219
100132986_TGI_at	ENSG00000272620	AFAP1-AS1	0.802666	0.0265487	0.256348	0.160645	0.0427749	-0.328491	0.29641	0.14541
merck2-HSV2_ORF_UL31_at			0.690708	-0.017244	0.197673	-0.0429018	0.681216	0.0104508	0.910114	-0.00482938
100124445_TGI_at	ENSG00000238265	LINC00317	0.243227	0.0580271	0.402429	0.0349998	0.563517	-0.0211072	0.190923	0.0550885
merck2-HSV2_ORF_US11_at			0.730782	0.00992682	0.395599	-0.0373077	0.611639	0.0195017	0.581716	0.014772
merck2-HSV2_ORF_UL9_at			0.547921	-0.02338	0.781347	0.0110378	0.65132	-0.0165993	0.574047	-0.0186252
merck-VZV_OKA_ORF37_s_at			0.283739	0.0418647	0.604476	-0.0141083	0.274097	-0.0281162	0.0756422	0.0639775
merck2-Rota_G1_s2_s_at			0.329342	0.0295368	0.646627	0.0119609	0.732175	0.00906351	0.455536	0.0192315
merck2-CMV_US30_at			0.727114	-0.0252772	0.0705744	-0.144008	0.223243	-0.0861874	0.196621	0.0856903
merck2-HIV_revcomp_at			0.159858	0.0605615	0.165206	0.0530616	0.670586	-0.0130973	0.240528	0.045305
100126700_TGI_at	ENSG00000232401	LINC00112	0.0817287	0.114222	0.427215	-0.0384716	0.853018	0.00835107	0.0438985	0.125938
merck2-CMV_US31_at			0.721793	-0.0136273	0.290689	-0.0603314	0.910278	0.00465593	0.756216	0.00956845
100152935_TGI_at	ENSG00000236404	VLDLR-AS1	0.837567	-0.00905814	0.190095	-0.121616	0.876207	-0.0106289	0.487166	0.0491367
merck2-CMV_UL2_at			0.699891	0.0150178	0.231604	0.0502369	0.026843	0.102589	0.118527	-0.0651343
merck2-VZV_OKA_O51_up_at			0.458506	0.048587	0.621158	-0.0355266	0.849055	0.0110001	0.264301	0.0575268
100311782_TGI_at	ENSG00000244560	LOC155060	0.634975	-0.0236079	0.219317	-0.0781072	0.0248164	-0.0875972	0.227879	0.0599222
100129390_TGI_at	ENSG00000234880	LINC00163	0.2298	-0.0528716	0.161716	-0.115209	0.987186	0.000737523	0.941319	-0.00391769
merck2-Rota_G2_s4.2_s_at			0.0471439	0.0338852	0.956245	-0.00191154	0.810488	-0.00444019	0.0808321	0.0372417
merck2-Rota_G2_s1_s_at			0.795617	0.00478208	0.0293558	0.05552	0.184929	0.0284699	0.0729736	-0.0352807
merck2-CMV_US8_at			0.284493	0.0444464	0.905304	0.00498706	0.923162	0.00426961	0.306557	0.0398693
merck2-EBV_LMP1_at			0.0801404	0.0789286	0.79522	-0.0117	0.333206	0.0612872	0.36288	0.0489217
100147776_TGI_at	ENSG00000235750	KIAA0040	0.00218376	0.150911	0.178988	0.0863103	0.15557	0.0615807	0.0642777	0.0787322
merck2-CMV_UL69_at			0.974493	0.00155676	0.519268	0.0414518	0.631643	0.0312093	0.539061	-0.0340422
merck-AC_000008_ORF_1122_x_at			0.284683	0.031902	0.088758	-0.0671297	0.0660269	0.0645584	0.486403	0.0237814
merck2-HTLV1_gag_at			0.681186	0.0153174	0.353919	-0.040634	0.72398	-0.0135664	0.254958	0.0404842
merck2-CMV_US6_at			0.679691	-0.0200923	0.0921908	-0.117487	0.7526	0.0209316	0.724302	0.0182983
merck2-Rota_G1_s8_s_at			0.135681	0.0297625	0.453866	-0.0185786	0.864252	-0.00401624	0.0310446	0.0400198
merck-NC_001498_ORF_1347_at			0.256746	0.0593036	0.926334	0.005845	0.66424	-0.0238065	0.0845206	0.0704023
merck-NC_001405_ORF_1028_s_at			0.820623	0.0128239	0.352119	-0.0424452	0.610444	0.0238792	0.761092	0.0173694
100300465_TGI_at			0.310621	0.0575154	0.517445	-0.0220956	0.251234	0.0471589	0.466966	0.040037
100146387_TGI_at	ENSG00000233750		0.500411	0.0331219	0.54422	0.0451445	0.700419	0.0245038	0.996343	-0.000227923
merck2-EBV_BFRF1_at			0.867281	-0.00446886	0.466453	-0.0339712	0.986697	-0.000750066	0.707716	0.0105188
merck-AK128290_at			0.306502	-0.053645	0.816058	0.0145498	0.374041	0.039598	0.142972	-0.082508
merck-VZV_OKA_ORF17_s_at			0.923186	-0.00372059	0.150898	0.0396707	0.628415	0.0330029	0.493511	-0.0395811
merck-NC_002200_ORF_1358_at			0.593864	-0.0208485	0.0994602	-0.0757893	0.653091	-0.018107	0.505967	0.0219795
merck2-Rota_G3_s6_s_at			0.350485	0.0406261	0.872292	0.00393346	0.615016	-0.0141635	0.257642	0.0470338
merck2-HTLV2_pol_at			0.558896	-0.0227944	0.0673963	-0.0968564	0.57157	-0.0220203	0.471941	0.0312985
100311865_TGI_at	ENSG00000228794	LINC01128	0.0200226	0.142135	0.0613035	0.118255	0.547137	0.0434411	0.242217	0.0666308
100122563_TGI_at	ENSG00000201331	SNORD115-23	0.5083	-0.0416174	0.159411	-0.094107	0.0378684	0.111727	0.350785	-0.06513
merck2-CMV_UL13_at			0.5678	0.0206886	0.488655	-0.0366504	0.659188	-0.0183152	0.183912	0.0468618
merck2-CMV_UL44_at			0.481456	0.0359408	0.305176	-0.0450592	0.0212495	0.100642	0.969199	-0.00225772
merck2-CMV_UL115_at			0.554144	-0.024954	0.238572	-0.0703607	0.749513	-0.0135062	0.729286	0.0129185
100159074_TGI_at	ENSG00000255794	RMST	0.0897817	-0.0871009	0.346819	-0.0565435	0.632948	0.0285151	0.0984716	-0.0791623
merck-AC_000008_ORF_1103_at			0.27316	0.0540772	0.435915	0.0261746	0.205657	0.0390085	0.652322	0.0205689
100156790_TGI_at	ENSG00000253327	RAD21-AS1	0.184798	-0.0814938	0.399064	-0.0629705	0.0845248	-0.11919	0.760992	0.0136023
merck2-flu_at			0.502815	0.0260169	0.461899	-0.0405337	0.562092	0.0262523	0.277699	0.0283871
merck2-VZV_OKA_O25_up_at			0.52338	0.0189735	0.407826	0.0417729	0.994302	-0.000346184	0.972504	0.00126863
100154140_TGI_at	ENSG00000230978	LINC00160	0.257619	0.0826593	0.110862	0.103339	0.512171	0.0299951	0.733798	0.0212312
merck-AC_000008_ORF_1115_at			0.626112	-0.0237491	0.067048	-0.119905	0.890503	0.0075709	0.607401	0.0233126
merck2-HSV2_ORF_US8_at			0.647443	0.0149504	0.252342	-0.0247196	0.759169	-0.00794719	0.352156	0.0300858
merck2-VZV_OKA_O35_up_at			0.276971	0.0413866	0.548769	0.0279205	0.140293	0.0442991	0.908726	0.00410691
merck2-CMV_UL77_at			0.748405	-0.00819088	0.052539	-0.0839974	0.196723	-0.043692	0.00526368	0.0527749
100153743_TGI_at	ENSG00000180769	WDFY3-AS2	0.105423	-0.0609528	0.449936	-0.0339261	0.0201601	-0.0923911	0.885253	0.00638184
merck-AC_000017_ORF_1072_at			0.270679	0.0433505	0.871389	-0.00941722	0.0849944	0.113195	0.647045	-0.0172963
merck2-HSV1_ORF_US3_at			0.519905	-0.0169874	0.115234	-0.0424803	0.68801	0.0117201	0.837146	-0.00547875
merck2-HSV1_ORF_RS1_x_at			0.117151	-0.046555	0.117674	-0.07308	0.55938	-0.0190075	0.854812	-0.00437354
merck2-HSV2_ORF_US9_at			0.286134	0.0495832	0.118543	0.0689409	0.227406	0.060946	0.734753	-0.0147892
merck2-VZV_OKA_O9_up_at			0.880555	0.00657966	0.513757	-0.0446729	0.955284	0.00313824	0.477075	0.0239319
merck-NC_007470_ORF_1003_at			0.248719	-0.0402542	0.695216	-0.0202242	0.416443	0.0257305	0.189071	-0.0462898
100300456_TGI_at			0.128302	0.063994	0.083842	0.0836111	0.814232	-0.00597294	0.50183	0.0315737
merck2-CMV_UL18_at			0.0132759	0.127747	0.333811	0.042656	0.0750316	0.0896442	0.214445	0.0582407
merck2-VZV_OKA_O20_up_at			0.0774887	0.0778077	0.0618819	0.0877001	0.0257782	0.0807362	0.895168	-0.00591309
merck2-RSV_B_ORF-F_at			0.618975	0.0159231	0.211012	0.0455559	0.252279	0.0324561	0.547383	-0.0221472
merck2-Rota_G3_s11_s_at			0.0585099	0.0541144	0.504072	0.0145347	0.966709	-0.000880513	0.0479935	0.0483884
100132990_TGI_at	ENSG00000231976		0.463923	0.0351976	0.375997	-0.0339863	0.110671	0.0795146	0.932016	0.00432623
merck-AC_000017_ORF_1084_s_at			0.0981215	0.119092	0.494258	0.0512704	0.0646105	0.102626	0.588	0.0384759
merck2-KSHV_ORF_NC-3_at			0.861457	-0.00892339	0.893102	-0.00781675	0.88579	-0.00809018	0.982674	-0.000950395
merck2-CMV_US11_at			0.395399	0.0187456	0.617644	-0.0230188	0.202128	0.0406692	0.860463	0.00537124
merck-NC_001405_ORF_1039_s_at			0.120469	0.0526638	0.354578	-0.0247497	0.830519	0.00913375	0.130995	0.0580515
100122919_TGI_at	ENSG00000224383	PRR29	0.053861	-0.203944	0.184598	-0.190055	0.0544108	-0.267192	0.780232	0.030189
merck2-Rota_G3_s1_s_at			0.0228138	0.0533246	0.00521935	0.0693623	0.569611	0.013007	0.510228	0.0161653
100300437_TGI_at			0.0760976	0.0422467	0.0345255	0.0569198	0.854685	0.00528559	0.565374	0.0148322
merck2-Rota_G4_s2_s_at			0.152091	0.0351897	0.446854	-0.0243082	0.147831	0.0496424	0.551689	0.0172404
merck2-CMV_UL144_at			0.948079	0.00221329	0.293729	-0.0489274	0.690431	0.0193537	0.713161	0.0121229
merck2-HSV1_ORF_US9_at			0.152064	-0.0434637	0.80507	0.00729998	0.895557	0.010812	0.380496	-0.0527706
merck-NC_007466_ORF_1007_at			0.0931662	0.129137	0.0579863	0.0463837	0.526438	0.0194039	0.167524	0.0981702
merck2-CMV_UL11_at			0.576573	0.0390988	0.856421	-0.0150364	0.331618	0.0559188	0.839285	0.0135894
merck-NC_007473_ORF_1000_at			0.0949503	0.0572158	0.54382	0.0265609	0.399563	0.0314928	0.21401	0.0278367
100300479_TGI_at			0.075255	0.128428	0.761431	0.00655242	0.20219	0.0341218	0.104321	0.106122
merck2-VZV_OKA_O65_up_at			0.315692	0.0498197	0.594318	0.0362791	0.610593	0.0337404	0.722692	0.0149913
merck2-RSV_B_ORF-M_at			0.327681	-0.0223543	0.110552	-0.063994	0.637541	0.0167021	0.886802	-0.00447245
merck2-CMV_UL121_at			0.800694	-0.0147548	0.986146	0.000913124	0.925471	-0.00380803	0.789013	-0.0129701
100300459_TGI_at			0.928898	0.00378724	0.868896	-0.00571957	0.373081	0.0326818	0.753131	-0.0124368
merck2-VZV_OKA_O6_up_at			0.11698	0.084993	0.350332	0.0450893	0.99475	-0.000268418	0.156471	0.0658224
merck-NC_001526_ORF_1178_at			0.229193	0.0447187	0.789303	-0.00899076	0.128174	0.0861222	0.989642	-0.000640764
merck2-CMV_UL15A_at			0.0342703	0.0525118	0.471368	-0.0226324	0.0770136	0.0689233	0.457154	0.0228267
merck-VZV_OKA_ORF44_s_at			0.707448	0.0110134	0.00765609	-0.102631	0.883969	0.00921904	0.374264	0.0497302
merck2-CMV_UL20_at			0.0208901	0.0733065	0.823032	-0.00980354	0.0549546	0.100953	0.656313	0.0198207
100162494_TGI_at	ENSG00000235590	GNAS-AS1	0.00777563	-0.15001	0.613549	-0.0334193	0.301362	-0.0616886	0.0358899	-0.100437
merck2-HSV2_ORF_US9_x_at			0.30454	0.0336043	0.681294	-0.0203245	0.666558	0.0269322	0.504382	0.026925
merck2-HSV1_ORF_UL25_at			0.539239	0.0310498	0.327094	-0.0446076	0.209419	0.0573738	0.711501	0.0173823
merck2-JC_vir_VP1_at			0.0765067	0.0791945	0.988223	-0.000627146	0.00377006	0.157981	0.828461	-0.0108113
merck2-CMV_UL41A_at			0.0877609	0.0679633	0.057341	0.0917991	0.000930256	0.176241	0.0952707	-0.0720881
merck2-CMV_UL135_at			0.0764109	0.146385	0.364899	0.0497201	0.0993353	0.114125	0.415224	0.059862
merck-VZV_OKA_ORF39_s_at			0.632585	0.0426588	0.919272	-0.00564933	0.641776	0.0221834	0.671968	0.0324037
merck-AC_000017_ORF_1052_at			0.0769357	0.0964737	0.628831	-0.0189699	0.416285	0.0261068	0.0879048	0.0896854
100130975_TGI_at	ENSG00000237159		0.52309	-0.0226898	0.880036	0.00507236	0.220317	-0.038567	0.932535	-0.00282538
merck-VZV_OKA_ORF65_s_at			0.403409	0.038	0.0567827	0.0634973	0.743856	0.00932691	0.895955	0.00545724
merck-NC_001357_ORF_1187_a_at			0.15823	-0.0410612	0.0610293	-0.0881867	0.633897	0.0162356	0.663754	-0.0125443
merck-NC_001405_ORF_1023_s_at			0.810109	-0.012687	0.463209	-0.0431025	0.209495	-0.0655995	0.285779	0.0432709
merck-VZV_OKA_ORF26_s_at			0.796502	0.012439	0.329558	-0.0586758	0.964244	-0.00228783	0.271236	0.0388931
merck2-HSV2_ORF_UL17_at			0.41165	0.0304829	0.327561	-0.0654339	0.61024	-0.0270977	0.0389175	0.0740104
merck2-HSV1_ORF_UL19_at			0.87175	0.00512611	0.929261	0.00323106	0.257437	0.0391188	0.442867	-0.0186123
merck-VZV_OKA_ORF42-45_s_at			0.617472	0.0227686	0.974905	0.00167072	0.176183	0.0509117	0.876238	-0.0070398
100157781_TGI_at	ENSG00000238057	ZEB2-AS1	0.764748	0.0156055	0.348516	0.061967	0.0272558	-0.12488	0.385831	0.0604081
merck2-BK_vir_LTAg_at			0.73023	0.0195239	0.191991	-0.0417629	0.785819	0.00812028	0.526593	0.0327822
100143011_TGI_at	ENSG00000121570	DPPA4	0.0970013	-0.0948689	0.529311	-0.0332036	0.0017587	-0.192308	0.606121	0.0292515
merck2-CMV_UL103_at			0.130757	-0.0893185	0.302312	-0.0754482	0.482264	-0.0439178	0.424175	-0.0318877
merck-AC_000008_ORF_1114_at			0.619971	0.0197089	0.487644	-0.0370769	0.111332	0.082851	0.743477	-0.0117445
merck2-HSV1_ORF_US8.5_x_at			0.747364	0.0118505	0.728437	-0.0113187	0.347642	-0.026162	0.326399	0.0316512
merck2-CMV_US28_at			0.601586	0.0138001	0.213315	-0.0336451	0.0197098	0.0989335	0.480995	-0.028314
100159299_TGI_at	ENSG00000235142	LOC100422737	0.261346	-0.0533232	0.134776	-0.102867	0.239977	0.0966081	0.32321	-0.0644419
merck2-CMV_US10_at			0.903992	-0.00245626	0.725547	-0.0139929	0.62191	0.0141584	0.869816	-0.00454985
merck2-CMV_US7_at			0.658649	0.0240215	0.851724	-0.0110127	0.158579	0.0641369	0.888076	-0.00790849
merck2-HSV2_ORF_UL16_at			0.288408	0.0352248	0.229222	-0.0535934	0.469857	0.0345056	0.31267	0.0384759
merck2-Rota_G1_s7_s_at			0.296847	0.0418174	0.949252	-0.00325112	0.829941	0.0100168	0.213452	0.0374868
merck2-VZV_OKA_O29_up_s_at			0.541841	0.0326467	0.848741	0.0106113	0.500266	0.0349872	0.868007	0.00810631
merck2-Rota_G3_s5_s_at			0.0612571	0.066213	0.854946	-0.00848403	0.329651	0.04019	0.0260277	0.0468833
merck2-HSV2_ORF_UL51_at			0.816578	0.00750783	0.70834	-0.0184381	0.312649	0.0460225	0.700293	-0.0108887
merck2-Rota_G3_s4_s_at			0.0751617	0.0548333	0.866216	0.00420439	0.375122	-0.0253643	0.0302874	0.0675253
merck2-CMV_UL9_at			0.126124	0.0333283	0.458357	0.0206707	0.187522	0.0254521	0.661969	0.00992539
100140013_TGI_at	ENSG00000214189	ZNF788	0.520012	0.031611	0.847524	0.0132353	0.831144	-0.0117427	0.293574	0.0326489
merck2-HSV1_ORF_US4_at			0.911179	-0.00400155	0.316	-0.0393998	0.239046	0.0317511	0.887729	-0.00525942
merck2-CMV_UL148C_at			0.236761	0.0316275	0.305223	-0.0345332	0.322408	0.0510773	0.672501	0.0172404
merck2-VZV_OKA_O27_up_at			0.298772	0.074019	0.992077	-0.000561923	0.644572	-0.0231868	0.148412	0.0875094
merck2-HTLV1_pro_at			0.178467	-0.0703722	0.117484	-0.0930584	0.172443	0.0782829	0.200501	-0.0752231
100300464_TGI_at			0.17292	0.0556769	0.0648265	-0.108687	0.0572141	0.0903266	0.422877	0.0506418
merck2-CMV_UL133_at			0.996416	0.000281678	0.355809	-0.0541302	0.237871	0.0882695	0.700481	-0.0269594
merck2-VZV_OKA_O58_up_at			0.586486	-0.0222031	0.21859	-0.0624336	0.178225	-0.055382	0.242199	0.036201
merck2-HSV1_ORF_UL6_at			0.0671971	-0.0855362	0.027429	-0.190708	0.219	0.0622781	0.549462	-0.0393919
merck2-HSV1_ORF_UL27_at			0.116318	0.0857434	0.195693	0.070722	0.54924	0.031844	0.405027	0.0372374
merck-NC_004718_ORF_1159_at			0.109706	0.0761713	0.601525	-0.0254822	0.12988	0.0681983	0.288057	0.0481218
merck-VZV_OKA_ORF68_s_at			0.739657	0.00947384	0.122618	-0.0660761	0.117982	0.0738126	0.910221	-0.00438644
merck2-VZV_OKA_O31_up_at			0.787725	-0.00639545	0.776212	0.00832348	0.302996	-0.0268418	0.846129	0.00537554
merck-NC_001357_ORF_1190_at			0.212088	-0.0458017	0.336077	-0.0462131	0.741979	0.0160449	0.254478	-0.0351646
merck2-HSV1_ORF_US8_at			0.172396	0.0483605	0.563217	-0.0215989	0.19034	0.056857	0.540447	0.0251274
merck2-HSV2_ORF_UL13_at			0.84333	0.00561851	0.637625	-0.0284423	0.606856	-0.0173318	0.443938	0.027712
merck2-HSV1_ORF_US11_at			0.898498	0.00300528	0.133468	-0.0486214	0.144754	0.0484382	0.887159	-0.00383598
merck2-VZV_OKA_O39_up_at			0.0495555	0.0550369	0.0622833	-0.0564632	0.263914	0.0235782	0.0321987	0.0657622
merck2-CMV_UL26_at			0.619296	0.0179536	0.538319	-0.0285828	0.0344232	0.0832223	0.649188	-0.0173522
merck2-CMV_UL104_at			0.740055	0.0147211	0.151175	0.058154	0.749319	-0.0126006	0.948806	-0.0030017
merck-NC_001405_ORF_1034_s_at			0.837867	0.0146888	0.0134318	-0.135223	0.143305	0.138968	0.945668	-0.00676887
merck2-CMV_UL96_at			0.412012	0.0231915	0.355479	-0.0289039	0.315025	0.0329653	0.585952	0.0167416
merck2-HSV1_ORF_UL18_at			0.0184937	0.100266	0.0301273	0.0893457	0.0302969	0.0773296	0.555507	0.0177866
merck2-VZV_OKA_O38_up_at			0.26072	0.0812853	0.659584	0.0259388	0.0263005	0.140737	0.874159	-0.0102522
merck2-CMV_US33_at			0.697139	0.0180016	0.00832221	-0.126864	0.356803	0.0393296	0.366387	0.0498979
merck2-HSV1_ORF_UL44_at			0.213542	0.0429039	0.75256	-0.00655242	0.0228506	0.0687904	0.859761	0.00640334
100300484_TGI_at			0.0112359	0.11431	0.327709	0.0474172	0.300374	0.044264	0.151776	0.068695
100162586_TGI_at	ENSG00000197085	NPSR1-AS1	0.905413	0.00930828	0.503197	-0.0259638	0.353415	0.0550509	0.88724	-0.011022
100138935_TGI_at	ENSG00000230844	ZNF674-AS1	0.0255189	-0.0782047	0.295298	-0.0323206	0.0933303	-0.0935401	0.784351	-0.0109016
merck2-Rota_G4_s7_s_at			0.15546	0.034918	0.0470663	0.0766322	0.319261	0.0315981	0.493827	-0.0159804
merck2-HSV2_ORF_US1_at			0.949817	0.00178253	0.107267	-0.0472567	0.436399	-0.0247898	0.215453	0.036201
merck2-HSV2_ORF_UL42_at			0.28551	0.0516675	0.846146	0.00915633	0.855793	0.0104984	0.408369	0.0417443
merck2-HSV2_ORF_UL23_at			0.655567	0.0153339	0.350749	-0.0343174	0.419323	0.0320798	0.722583	0.0117101
merck2-CMV_UL1_at			0.529243	0.0271651	0.780288	0.0181872	0.628542	0.0234151	0.863384	0.0059905
merck2-CMV_UL42_at			0.673843	0.0111288	0.477597	-0.0190703	0.06459	0.0794293	0.460536	-0.0260864
merck2-Measles_ORF-M_s_at			0.361793	0.0624394	0.261612	-0.0653636	0.463914	0.0349972	0.252004	0.0704539
100138436_TGI_at	ENSG00000228794	LINC01128	0.54064	-0.0218877	0.209724	-0.0417027	0.0697282	-0.0498029	0.414229	0.0244436
merck2-EBV_EBNA2_at			0.577147	-0.0221257	0.429318	-0.0434085	0.973732	0.00157288	0.883622	-0.00442084
merck2-HSV2_ORF_UL55_at			0.110663	0.0776686	0.288112	-0.0467399	0.101587	0.0718007	0.218184	0.056671
merck2-CMV_UL131A_at			0.351427	-0.0395905	0.216534	-0.0757642	0.8354	-0.011113	0.978029	-0.000769777
merck-VZV_OKA_ORF48_s_at			0.0639154	0.0649917	0.230247	0.0492134	0.0982331	0.0665828	0.867607	0.00585288
merck2-CMV_US27_at			0.0873579	0.0657607	0.448431	0.0206005	0.0152856	0.175212	0.451981	-0.0431892
merck2-CMV_RL12_at			0.385292	-0.0394084	0.445041	-0.0490328	0.261896	0.0726737	0.275859	-0.0599222
merck2-RSV_A_ORF-SH_x_at			0.298921	-0.0301747	0.156996	-0.050573	0.77129	-0.0100293	0.908644	-0.00276948
merck2-Mumps_ORF_NP_s_at			0.778015	0.00744978	0.358756	-0.0335749	0.918938	0.0033891	0.488686	0.0199024
merck2-CMV_UL139_at			0.00350763	0.0896783	0.147295	0.043549	0.0736632	0.0939239	0.618762	0.0173436
merck2-VZV_OKA_O47_up_at			0.625555	0.0297425	0.674336	-0.0338408	0.50666	0.0500814	0.723245	0.0156278
merck2-CMV_UL52_at			0.921207	-0.00555185	0.463724	-0.0363644	0.85008	-0.00829338	0.749253	0.014772
merck2-VZV_OKA_O43_up_at			0.622451	-0.0495818	0.572672	-0.0654891	0.596367	0.0786441	0.529835	-0.0664545
merck2-Rota_G2_s9_at			0.0942154	0.0611392	0.90874	0.00585002	0.0809905	0.0944256	0.89123	0.00467457
100153873_TGI_at	ENSG00000236871	LINC00106	0.158686	-0.0521241	0.0524562	-0.0664775	0.316505	-0.0336752	0.890868	-0.00439074
merck2-Mumps_ORF-L_at			0.00740274	0.0865583	0.372312	0.0427713	0.719587	0.00966557	0.0837559	0.0627045
merck2-RSV_A_ORF-F_at			0.335995	0.0616079	0.582071	0.0440808	0.939104	0.0045606	0.507609	0.0401101
merck2-Mumps_ORF_SH_at			0.920767	0.00539059	0.0397565	-0.0744096	0.996542	-0.000165566	0.481804	0.037375
100300442_TGI_at			0.628059	-0.0208126	0.590473	-0.0229786	0.769004	-0.0183076	0.992325	-0.00050315
merck2-HBV_X_NC_NT_at			0.0535081	0.121544	0.881974	0.00748561	0.15393	0.0802496	0.180298	0.0724794
merck2-Mumps_ORF-F_at			0.17043	0.0334079	0.529445	0.0302084	0.500317	0.0304116	0.928476	0.00308341
100305937_TGI_at	ENSG00000245937	LINC01184	0.0219093	-0.116246	0.243975	-0.0809269	0.0829365	-0.128151	0.87559	-0.00833423
100157046_TGI_at	ENSG00000253314	LINC00293	0.484643	0.0322174	0.664715	-0.0231994	0.116128	0.0726812	0.988474	0.000627863
merck2-VZV_OKA_O46_up_at			0.101829	0.0811484	0.193184	-0.0700146	0.140154	0.0653185	0.119515	0.0738298
merck2-HSV2_ORF_RS1_x_at			0.305531	0.0270819	0.693914	-0.0104006	0.313576	0.0283947	0.592148	0.0153138
merck2-VZV_OKA_O11_up_s_at			0.992885	0.000571957	0.377646	-0.0601458	0.602595	-0.0252564	0.472119	0.040781
merck2-Rota_G2_s7_s_at			0.0891029	0.0662524	0.516474	0.0100444	0.273821	0.0503849	0.461839	0.0331563
100300432_TGI_at			0.650624	0.0186682	0.668809	0.0168476	0.505498	0.027168	0.917858	-0.00407681
100300466_TGI_at			0.802935	-0.00475556	0.276994	0.0247095	0.823742	-0.00395353	0.522156	-0.0130862
merck2-HTLV1_pol_at			0.256555	-0.055821	0.815634	0.0161954	0.199713	0.105561	0.0142634	-0.123083
merck2-CMV_UL32_at			0.414359	0.0256979	0.0092522	-0.144805	0.644246	0.0190677	0.109148	0.0768616
100145576_TGI_at	ENSG00000182165	TP53TG1	0.151866	-0.0363071	0.813402	-0.00496699	0.627572	-0.010654	0.241033	-0.0280904
merck2-Rota_G2_s11_s_at			0.062648	0.0600877	0.443476	0.0290745	0.633827	0.00743544	0.226006	0.0433784
merck2-VZV_OKA_O4_up_at			0.240001	0.0659055	0.600915	0.0289189	0.324429	0.0483479	0.547064	0.0258843
merck-NC_001405_ORF_1033_s_at			0.48246	-0.0299618	0.0631344	-0.0604318	0.690324	0.0150841	0.775162	-0.012682
100300462_TGI_at			0.125737	0.0573419	0.434917	0.03507	0.232989	0.0452072	0.58281	0.0164792
merck-VZV_OKA_ORF27_s_at			0.198034	0.0464238	0.614697	-0.0144043	0.152965	0.101362	0.925811	-0.00532393
merck-NC_001498_ORF_1350_s_at			0.866068	0.00746053	0.070774	-0.105827	0.268717	0.0407845	0.572017	0.0295095
100300448_TGI_at			0.313732	0.0272375	0.648584	-0.0165065	0.147904	0.0567492	0.948108	0.00188359
merck2-HSV1_ORF_UL31_at			0.704192	0.0251869	0.242942	-0.0837616	0.176858	0.100757	0.961049	0.00350915
merck2-HBV_CORE_NC_NT_at			0.0451554	0.126411	0.639623	-0.0283871	0.47004	0.0438902	0.0711254	0.113497
merck2-VZV_OKA_O67_up_at			0.0816159	0.0894661	0.113989	0.0366354	0.034841	0.0521384	0.340408	0.0439719
merck-AC_000007_ORF_1155_s_at			0.383476	0.0355495	0.81465	0.00983866	0.898965	-0.00437246	0.32248	0.0338315
merck2-HSV1_ORF_UL12_at			0.892129	-0.00662266	0.44008	-0.0392744	0.230268	0.0643075	0.562126	-0.0265379
merck2-RSV_B_ORF-M2_at			0.0964693	-0.134293	0.0879969	-0.190065	0.811292	-0.0201489	0.531594	-0.0413228
merck-VZV_OKA_ORF51_s_at			0.760107	0.0192616	0.537454	-0.0404283	0.723194	-0.0234653	0.340266	0.0499968
100157616_TGI_at	ENSG00000132204		0.926831	0.00690147	0.143116	0.11536	0.43764	-0.0492611	0.852408	-0.0143892
merck2-CMV_UL4_at			0.103588	0.0696089	0.342818	-0.0405036	0.866411	0.00676565	0.0756323	0.0831015
merck2-rsta-1559490_at			0.360186	-0.0462633	0.313763	0.0666531	0.730133	-0.0232044	0.187272	-0.0615692
merck2-CMV_US9_at			0.473601	-0.0377527	0.141077	-0.102395	0.706297	-0.0255825	0.67176	0.0207496
merck2-VZV_OKA_O23_up_s_at			0.240382	-0.0427377	0.874845	0.0023079	0.347587	-0.0251134	0.424247	-0.0293762
merck-VZV_OKA_ORF59_s_at			0.123235	0.0869805	0.445575	0.0701902	0.201701	0.08988	0.906997	0.00553895
100300468_TGI_at			0.0278608	0.181391	0.0203938	0.0964299	0.042083	0.140729	0.4525	0.0596469
100300449_TGI_at			0.39835	0.0405265	0.762122	-0.0155382	0.501409	-0.030537	0.0716523	0.0646354
merck2-CMV_RL10_at			0.398466	0.0427291	0.0703094	-0.0892454	0.0659628	0.0537113	0.38562	0.0502849
merck2-rsta-239398_at			0.880093	0.0141205	0.617302	0.0674859	0.694768	-0.051145	0.87194	0.0144236
merck-NC_002200_ORF_1352_at			0.357507	0.0381011	0.168444	-0.0361186	0.00492447	0.0675913	0.721622	0.0149569
merck2-RSV_B_ORF-NS1_at			0.105217	0.0891938	0.791985	0.0104257	0.786263	0.010511	0.153914	0.0787193
merck2-VZV_OKA_O44_up_at			0.0852994	0.0740985	0.627785	-0.0156385	0.0491073	0.0626744	0.291973	0.0449868
100151434_TGI_at	ENSG00000270607		0.834363	0.0159496	0.135404	-0.158457	0.324224	-0.0867167	0.0875646	0.133412
100130980_TGI_at	ENSG00000237187	NR2F1-AS1	0.680306	0.0330051	0.0400563	0.131655	0.5176	0.0500864	0.536546	-0.0520395
merck2-CMV_US18_at			0.0317617	0.0989048	0.588687	0.0218096	0.0926349	0.0685395	0.263319	0.0503924
merck2-CMV_UL114_at			0.517328	0.0276374	0.414318	-0.0375685	0.121427	0.0625666	0.83886	0.0079859
merck2-HSV2_ORF_UL30_s_at			0.223869	0.0395596	0.0609318	-0.0742139	0.0468148	0.0661664	0.402282	0.0335562
100158286_TGI_at	ENSG00000215256	DHRS4-AS1	0.14218	-0.0599802	0.365582	-0.0479892	0.0367598	-0.102854	0.523045	0.0193605
merck2-HSV2_ORF_UL21_at			0.203608	-0.0345676	0.371176	-0.0335398	0.122897	0.0601634	0.0630753	-0.0545724
100300463_TGI_at			0.878852	-0.00446313	0.131984	-0.042962	0.229933	0.0402226	0.795548	-0.0090352
merck-NC_001405_ORF_1011_s_at			0.885538	0.00827402	0.786763	-0.023079	0.418128	0.0561872	0.731526	-0.013942
merck-NC_004718_ORF_1166_at			0.794205	0.00932046	0.204755	-0.0752976	0.605611	0.0172515	0.442918	0.0317329
merck2-CMV_UL36_at			0.823497	-0.00961002	0.161961	-0.0781976	0.776866	-0.0134686	0.346841	0.0315995
merck2-CMV_US20_at			0.0333895	-0.0968879	0.249519	-0.0784233	0.631058	0.0318239	0.196854	-0.081463
merck2-HSV1_ORF_UL13_at			0.400967	0.03297	0.647275	-0.0265107	0.17846	0.0687452	0.870032	0.0050487
merck2-HSV1_ORF_UL34_at			0.0696837	0.0607493	0.361172	-0.0316985	0.261182	0.0391063	0.11469	0.0519879
merck2-Rota_G3_s10_s_at			0.889828	0.00374567	0.753068	-0.0131951	0.624983	-0.0171738	0.249126	0.0192143
merck-VZV_OKA_ORF52_s_at			0.39541	0.0297468	0.161578	0.0646863	0.221628	0.0502921	0.507426	-0.0267143
100153213_TGI_at	ENSG00000279516	FAM230C	0.0193979	0.139183	0.491291	0.0352757	0.00186351	0.130416	0.362326	0.0495409
merck-VZV_OKA_ORF67_s_at			0.909597	-0.00591237	0.737368	-0.0238867	0.583424	0.030981	0.755536	-0.0133786
merck2-CMV_UL47_at			0.241543	0.0409824	0.387161	-0.0263552	0.569062	0.0145724	0.139906	0.0439504
merck-NC_002200_ORF_1356_at			0.426473	0.0317092	0.782042	-0.0175049	0.622236	0.0311115	0.645829	0.0214333
merck2-CMV_UL51_at			0.368289	0.0282079	0.609349	0.0144896	0.0931969	0.0408297	0.959114	-0.00133313
100125940_TGI_at	ENSG00000145592	RPL37	0.440365	-0.0898395	0.199808	-0.214489	0.00881426	-0.34861	0.110573	0.20129
merck2-Rota_P_s1_s_at			0.806577	0.00682048	0.373095	0.0147204	0.643333	0.0116574	0.827518	-0.00614961
merck2-VZV_OKA_O24_up_at			0.136334	0.10137	0.980867	-0.000872987	0.116358	0.0448535	0.244421	0.0761133
100143974_TGI_at	ENSG00000234803	FAM197Y2P	0.148926	-0.0540299	0.00671183	-0.184506	0.0249381	-0.0992596	0.0652202	0.081764
100157001_TGI_at	ENSG00000132204		0.394581	0.0586922	0.23712	-0.0393446	0.0799198	0.0924538	0.749407	0.0227235
merck2-CS0DA002YI24-1_s_at			0.14674	0.114227	0.167363	0.152131	0.00921833	0.158377	0.609312	-0.0414733
100158500_TGI_at	ENSG00000233725	LINC00284	0.592736	-0.0211466	0.0260041	-0.134059	0.562427	-0.0314075	0.298978	0.0542542
merck2-HSV2_ORF_US5_at			0.684509	0.0159417	0.129252	-0.0521284	0.139362	0.0431451	0.720631	0.0136281
merck2-CMV_UL53_at			0.712486	0.0112578	0.647569	-0.0224318	0.0384723	0.0856305	0.464935	-0.0280603
merck2-VZV_OKA_O41_up_at			0.428876	0.0220569	0.462799	0.0388931	0.681016	0.0219601	0.880767	-0.00716021
merck2-HSV1_ORF_UL54_at			0.868618	-0.00630945	0.0747522	-0.120537	0.755352	-0.015335	0.0826272	0.0541123
merck2-VZV_OKA_O30_up_at			0.586964	0.018775	0.848014	-0.0101798	0.379006	0.0345758	0.92247	0.00338014
merck2-HSV2_ORF_UL14_at			0.95397	-0.00263115	0.833775	-0.0085342	0.523899	-0.0313924	0.684884	0.0189649
merck2-Rota_G1_s3_s_at			0.133981	0.0460117	0.253523	0.107076	0.169374	0.0358176	0.71092	-0.0203453
merck2-CMV_UL117_at			0.171815	0.045639	0.851203	0.00725482	0.797441	0.0156962	0.414873	0.0335605
merck2-CMV_UL75_at			0.989436	-0.000625712	0.30353	-0.0567793	0.137914	0.0616208	0.809935	-0.0115036
merck2-Measles_ORF-M_at			0.502097	0.0389827	0.727982	-0.031272	0.22268	0.122326	0.769397	-0.0175156
merck2-Rota_G1_s5_s_at			0.327718	0.047428	0.523873	0.0421542	0.705784	-0.0226023	0.202244	0.0422775
merck2-CMV_UL99_at			0.386995	-0.0557508	0.0835939	-0.147384	0.234914	-0.0673479	0.421361	0.0458985
merck2-CMV_US3_at			0.933123	0.00394851	0.801738	-0.0142939	0.920764	-0.00661764	0.745372	0.013856
merck-AC_000017_ORF_1076_at			0.441007	0.0382143	0.299571	-0.056418	0.596641	-0.0202694	0.129531	0.073976
merck2-HSV2_ORF_UL25_at			0.566944	0.0208284	0.311415	-0.0482952	0.76286	0.0116599	0.320802	0.0348636
merck-VZV_OKA_ORF36_s_at			0.0674939	0.0959282	0.415182	0.048215	0.0076768	0.135732	0.965683	-0.00229643
100158732_TGI_at	ENSG00000214357	NEURL1B	0.557408	0.0499602	0.879906	-0.0127286	0.965937	-0.00337154	0.411247	0.0573419
merck2-Mrkl_PyV_smTAg_at			0.713745	0.0170827	0.918756	0.00450542	0.284838	0.0436293	0.821975	-0.00977917
merck2-VZV_OKA_O64_up_at			0.111287	0.0870378	0.833921	-0.0147204	0.709328	0.0318966	0.173176	0.0751199
merck-NC_007467_ORF_1006_at			0.553644	0.0267809	0.146117	-0.0536185	0.220762	0.0394425	0.566474	0.0272217
merck-VZV_OKA_ORF31_s_at			0.911783	0.00511751	0.986077	0.00103354	0.834274	0.0123723	0.944268	-0.00239534
100300446_TGI_at			0.0351429	0.0761807	0.665039	0.0181019	0.0900944	0.0842182	0.562079	0.020298
merck2-HSV1_ORF_UL56_at			0.306586	0.0593237	0.909968	-0.00570452	0.768734	-0.0153726	0.192941	0.0705528
merck2-CMV_UL98_at			0.807262	0.00714588	0.0864214	-0.0709126	0.0973415	0.069844	0.951168	-0.00237384
merck-AC_000017_ORF_1086_x_at			0.333634	0.0617857	0.458517	-0.0439002	0.842728	-0.0110378	0.108532	0.0869074
merck2-HSV2_ORF_UL46_at			0.860437	0.00842454	0.0401901	-0.109083	0.929796	0.0037403	0.278398	0.0530372
merck2-Rota_G4_s6_s_at			0.230202	0.0790519	0.633139	-0.0152422	0.423133	0.0192609	0.230192	0.074578
merck2-VZV_OKA_O55_up_at			0.636032	0.0196945	0.711453	-0.0169279	0.947785	-0.00313322	0.447958	0.0287398
100127175_TGI_at	ENSG00000230960	LOC154449	0.938193	-0.00260104	0.0233571	-0.118611	0.436718	-0.040476	0.0586673	0.0713613
merck2-HSV1_ORF_UL3_at			0.0300399	0.0922901	0.0494913	0.0974334	0.297375	-0.0310312	0.154317	0.068265
100123605_TGI_at	ENSG00000237187	NR2F1-AS1	0.722872	-0.0289913	0.32983	0.06577	0.87604	0.0110403	0.397625	-0.0634872
merck2-CMV_US16_at			0.672138	0.0199798	0.201125	0.049981	0.0983865	0.0548778	0.526615	-0.0327994
merck2-Measles_ORF-H_s_at			0.0665835	0.079067	0.657972	-0.0215788	0.422933	-0.0354588	0.013453	0.108577
merck-VZV_OKA_ORF15_s_at			0.76013	0.011108	0.591612	-0.0222662	0.863395	0.00736771	0.625269	0.0164405
merck2-CMV_UL92_at			0.482788	-0.0420675	0.476243	-0.0557558	0.20593	0.0906502	0.181871	-0.0699723
merck2-CMV_US22_at			0.0462768	0.106023	0.520271	0.0209467	0.33894	0.0433007	0.146509	0.0723031
100122393_TGI_at	ENSG00000226312	CFLAR-AS1	0.20532	0.0874277	0.213208	0.0701701	0.0571453	0.0838444	0.877557	0.00944374
merck2-CMV_RL6_at			0.291152	0.0340522	0.925997	-0.0046459	0.713425	0.0151895	0.0697311	0.0273636
merck2-HSV1_ORF_UL4_at			0.559033	0.0347575	0.642793	-0.0228883	0.719386	-0.0151092	0.310885	0.0532006
merck2-CMV_RL11_at			0.196175	0.0541596	0.825509	-0.0107769	0.414637	0.0436569	0.403789	0.0338315
merck2-HSV1_ORF_UL50_at			0.0406846	0.074745	0.932166	0.00360734	0.846311	-0.0124752	0.132654	0.0803277
merck2-HSV1_ORF_UL52_at			0.905834	-0.00568947	0.0895304	-0.157178	0.883649	-0.00589266	0.324517	0.0650397
merck2-HSV1_ORF_UL49_at			0.280963	0.0237262	0.308821	-0.0268669	0.881215	-0.00383312	0.0892507	0.0374309
merck2-CMV_UL46_at			0.955708	-0.00207854	0.264486	-0.0578078	0.609552	0.0209567	0.763538	0.010721
merck-NC_004718_ORF_1161_at			0.993262	0.000675167	0.122406	-0.164884	0.459848	0.0609134	0.636733	0.0365321
merck2-VZV_OKA_O28_up_at			0.97841	-0.00167072	0.16761	-0.105265	0.448088	0.0489926	0.801196	0.0154471
merck-NC_004718_ORF_1174_at			0.529718	0.0156156	0.660024	0.0127085	0.559446	-0.0113664	0.478086	0.0166642
merck-NC_004718_ORF_1168_s_at			0.365612	0.0427083	0.392818	0.0268669	0.108831	0.0624838	0.920866	-0.00451115
merck2-Rota_G2_s2_s_at			0.127844	0.0465077	0.325179	0.0316383	0.380463	0.0254646	0.489749	0.0183972
merck-VZV_OKA_ORF49_s_at			0.845954	0.00490177	0.543402	0.0154077	0.278065	0.0336878	0.488709	-0.0209517
merck2-HSV1_ORF_UL55_at			0.144778	-0.059338	0.043661	-0.119203	0.384087	-0.0348568	0.726993	0.0116671
merck2-CMV_UL112_at			0.469904	0.0233563	0.531656	-0.0303789	0.0402852	0.097629	0.538096	-0.0194121
100300453_TGI_at			0.34956	-0.0271457	0.527988	-0.0208212	0.673028	-0.0143391	0.713093	-0.0100286
merck2-CMV_UL56_at			0.828374	0.00914128	0.780888	0.00799736	0.95817	-0.00249353	0.877131	0.00713871
merck2-HSV1_ORF_US10_at			0.316864	0.0456103	0.807907	-0.0117903	0.0600485	0.123821	0.693714	-0.0200916
merck-VZV_OKA_ORF9_s_at			0.0125727	0.121666	0.537373	0.0301482	0.645673	0.0264229	0.0282606	0.0936461
100157607_TGI_at	ENSG00000254417		0.562987	0.030447	0.43912	0.0376689	0.977312	0.0015202	0.779103	0.0134345
merck-VZV_OKA_ORF55_s_at			0.239142	0.0446657	0.81721	-0.0110679	0.285303	0.0383688	0.418805	0.027484
merck2-NM_000839-381.A_at			0.523343	0.0176662	0.701808	-0.0150214	0.803136	0.00948244	0.639535	0.0186854
merck-NC_001498_ORF_1344_at			0.107412	0.0476294	0.167349	0.0371722	0.268463	0.0233599	0.516139	0.0183499
merck2-CMV_UL74_at			0.431545	-0.0321543	0.531205	-0.0463586	0.0776569	0.117786	0.185265	-0.0795923
100309931_TGI_at	ENSG00000228794	LINC01128	0.339788	0.0670967	0.332269	0.0383613	0.00846525	-0.146396	0.090991	0.134311
100300485_TGI_at			0.0111928	0.0933365	0.185144	0.0465693	0.152624	0.110154	0.842892	0.0104328
merck-VZV_OKA_ORF10_s_at			0.29538	0.0348313	0.0575307	-0.106359	0.5192	-0.0297192	0.00165234	0.0973961
merck2-VZV_OKA_O60_up_at			0.0346384	0.0872578	0.205796	-0.0516919	0.381432	0.025565	0.0339518	0.0948029
100300440_TGI_at			0.645707	0.0236688	0.394669	0.0294859	0.373207	0.0612019	0.691005	-0.0239405
merck-NC_001357_ORF_1185_at			0.357207	-0.0309445	0.36646	-0.0419435	0.411119	-0.0376563	0.734811	0.00854925
merck2-HSV2_ORF_UL11_x_at			0.561492	0.019987	0.227551	-0.0559615	0.594003	0.0221006	0.285994	0.0313415
merck-VZV_OKA_ORF12_s_at			0.335016	0.0358534	0.573114	-0.0319443	0.87947	-0.00749063	0.00379041	0.0538242
merck-VZV_OKA_ORF19_s_at			0.42798	0.0310211	0.346741	0.0345633	0.160345	0.0552616	0.687446	-0.0153697
100309639_TGI_at	ENSG00000234394	LOC440896	0.273947	0.0641301	0.165226	-0.0910967	0.0717999	-0.0947417	0.00405567	0.15731
merck-VZV_OKA_ORF24_s_at			0.426043	0.0368905	0.53416	0.0271027	0.807198	0.0102752	0.620769	0.0194035
100300477_TGI_at			0.499335	-0.0124161	0.256254	-0.028061	0.393888	-0.031124	0.509255	0.0173952
merck-VZV_OKA_ORF60_s_at			0.173499	0.0794977	0.660695	0.0159947	0.0390022	0.108785	0.854939	0.0104801
100300486_TGI_at			0.118052	0.0661406	0.0398654	0.0916536	0.709748	0.0168727	0.684882	0.0172189
merck2-CMV_UL87_at			0.132477	0.0447173	0.889344	0.00449538	0.935504	-0.00242078	0.0528394	0.044174
merck2-CMV_UL73_at			0.142707	0.104207	0.80544	0.0179514	0.320791	0.0658177	0.275851	0.058903
merck2-HepA_polypro_at			0.812711	0.0114821	0.370848	-0.0518775	0.11374	0.100454	0.660383	-0.0236868
merck2-CMV_UL5_at			0.218726	0.0348163	0.69679	0.0165065	0.00802138	0.122775	0.356287	-0.0424151
100123810_TGI_at	ENSG00000205133	TRIQK	0.0542294	-0.0853843	0.170546	-0.102024	0.52392	-0.0396256	0.68164	-0.0190165
merck2-CMV_UL78_at			0.587298	0.0306972	0.998291	-0.000145498	0.266686	0.0715297	0.806545	-0.0101146
merck-NC_004718_ORF_1171_at			0.419085	0.0806911	0.457216	-0.0786842	0.819433	-0.01974	0.114738	0.125693
merck2-HTLV2_env_at			0.0479801	0.0692075	0.328639	0.0268569	0.113359	0.0683539	0.625941	0.0186381
merck2-Rota_P_s6_s_at			0.879769	0.00807764	0.932883	0.00307051	0.0797688	-0.0573813	0.434257	0.039551
merck2-HSV2_ORF_UL20_at			0.0292983	0.110034	0.75813	0.0199282	0.331675	0.0569373	0.0670964	0.0689574
merck-VZV_OKA_ORF1_s_at			0.556414	0.0201891	0.436329	-0.0425957	0.340673	0.0535357	0.832355	0.00785258
100300483_TGI_at			0.0156827	0.110102	0.34382	0.0273937	0.16797	0.0523466	0.0972383	0.0684499
merck-NC_001405_ORF_1048_s_at			0.663724	0.0220182	0.79761	-0.0170985	0.818345	-0.0140807	0.273763	0.0373922
merck-VZV_OKA_ORF5_s_at			0.390274	0.051555	0.387595	0.0474825	0.154975	0.0694802	0.876073	-0.00849765
merck2-HSV2_ORF_UL18_at			0.170619	0.0567377	0.679374	-0.0181471	0.0485205	0.0730675	0.595576	0.0227622
merck2-HSV2_ORF_UL49.5_at			0.565709	0.0148465	0.0634494	-0.0383914	0.090355	0.0303162	0.60139	0.0139764
merck2-RSV_B_ORF-P_at			0.942056	-0.00297231	0.812174	-0.00902588	0.507079	0.034478	0.668732	-0.0188058
merck2-CMV_UL147A_at			0.00289674	0.0955025	0.499191	0.0148107	0.288753	0.0261118	0.0103631	0.074234
merck2-CMV_US32_at			0.440701	0.0331513	0.32962	-0.0519728	0.0775907	0.0825374	0.849307	0.00826112
merck2-CMV_UL84_at			0.0880277	0.0747235	0.838951	0.00884526	0.96172	0.00252363	0.0957348	0.0694906
100300434_TGI_at			0.109239	0.0316268	0.816678	0.00361236	0.32521	0.0339888	0.683803	0.0106565
merck-AC_000008_ORF_1119_at			0.0624476	0.0679224	0.27252	0.0243433	0.0856299	0.0530064	0.44094	0.0272002
100159759_TGI_at	ENSG00000234394	LOC440896	0.474422	0.037689	0.80176	-0.0174196	0.992675	0.000481648	0.381752	0.0448793
merck2-VZV_OKA_O7_up_at			0.788787	-0.0199991	0.41318	-0.0975989	0.842021	0.0204926	0.833866	0.0101189
merck2-JC_vir_LTAg_at			0.702891	-0.0171566	0.299659	-0.0703056	0.636216	0.0269723	0.932089	-0.00243834
merck2-VZV_OKA_O22_up_at			0.762493	-0.0147533	0.745801	0.0219451	0.19014	0.0849983	0.231828	-0.0727288
merck-NC_001405_ORF_1013_s_at			0.346459	0.0521126	0.0868754	0.100343	0.267051	0.0428667	0.752994	-0.0153869
merck2-HSV2_ORF_UL40_at			0.892256	0.00736233	0.782019	-0.0135062	0.335467	0.0458393	0.789862	-0.0130432
merck2-VZV_OKA_O5_up_at			0.0968644	0.0936999	0.416244	0.0536887	0.098092	0.112435	0.916131	0.00644204
merck-VZV_OKA_ORF47_s_at			0.0725678	0.0508562	0.639019	-0.0233047	0.840043	0.00609084	0.0844309	0.0573634
merck2-HSV1_ORF_UL36_at			0.62462	-0.0186094	0.293574	-0.0547473	0.645617	0.021175	0.82353	-0.00724622
merck2-CMV_US26_at			0.935241	0.00338372	0.665793	0.0256929	0.67541	0.0218422	0.447733	-0.0201088
merck2-CMV_UL122_at			0.889613	0.00829194	0.547015	-0.0199934	0.921739	0.00463335	0.80595	0.0142129
merck2-VZV_OKA_O12_up_at			0.00558709	0.0786068	0.0911784	0.0403932	0.018333	0.10002	0.889013	0.00414131
merck2-HSV2_ORF_UL11_at			0.313404	0.0387899	0.605762	-0.0188344	0.570998	0.0210495	0.375126	0.0348335
merck2-EBV_EBER1_at			0.522859	0.0173107	0.0946391	-0.0543761	0.758972	0.0107944	0.303038	0.0344464
merck-X04370_ORF_1258_s_at			0.702084	0.0197447	0.725395	0.0265609	0.340405	0.0430122	0.797824	-0.0162169
merck2-CMV_UL141_at			0.971844	0.00160334	0.277831	-0.0646362	0.687239	0.0230012	0.673502	0.016161
merck-NC_001405_ORF_1020_s_at			0.885037	-0.0071466	0.867578	-0.011093	0.0681571	0.123954	0.133232	-0.0732234
merck2-CMV_UL49_at			0.336268	-0.0642484	0.118933	-0.158302	0.817205	0.0188144	0.883982	-0.00715591
merck2-HSV2_ORF_UL5_at			0.468565	-0.0392213	0.26489	-0.0719261	0.712829	-0.0202242	0.944038	0.00316081
100306034_TGI_at	ENSG00000215256	DHRS4-AS1	0.385468	-0.0306355	0.901113	-0.00568445	0.00732892	-0.109668	0.350313	0.0344679
merck2-HSV1_ORF_RL1_at			0.756145	-0.0105726	0.338033	-0.0526451	0.695138	-0.01755	0.225187	0.0220182
merck-VZV_OKA_ORF20_s_at			0.900164	0.00571097	0.456716	0.0269924	0.073926	0.0826854	0.261643	-0.053106
merck-NC_001405_ORF_1045_s_at			0.382763	0.0259158	0.127645	-0.0556002	0.497088	0.0218197	0.206095	0.0372761
merck2-CMV_UL147_at			0.606761	0.0218068	0.593484	-0.0233449	0.917253	-0.00403882	0.350959	0.0341196
merck2-HSV2_ORF_UL1_at			0.573594	0.0227149	0.160567	-0.0404484	0.380509	0.05992	0.920457	0.00580988
merck2-NM_004103-360.B_at			0.797468	0.0198214	0.0502149	0.158417	0.0289628	0.159122	0.0453301	-0.138998
merck-NC_001405_ORF_1015_s_at			0.350674	0.0507343	0.961972	-0.00208212	0.258579	0.0547724	0.704127	0.0203281
merck-VZV_OKA_ORF63_s_at			0.096659	0.0556748	0.513036	-0.0214233	0.930847	0.00259889	0.0243842	0.0633711
merck2-HSV1_ORF_US8.5_at			0.20536	0.0328811	0.0476159	0.0460074	0.285368	0.0217946	0.976188	0.000709571
merck2-HSV2_ORF_UL33_at			0.903006	0.00715448	0.31179	-0.0533325	0.526718	-0.0310763	0.351052	0.0477692
100138893_TGI_at	ENSG00000226496	LINC00323	0.0493798	0.212049	0.780026	0.0292651	0.17924	0.131124	0.154091	0.124579
merck2-Rota_G2_s10_s_at			0.114118	0.0566288	0.633522	-0.010511	0.477297	0.0208814	0.153919	0.0492012
merck-VZV_OKA_ORF33_s_at			0.174315	0.0437977	0.488977	-0.0288939	0.166002	0.0613951	0.527637	0.0210979
merck2-CMV_UL123_at			0.6086	0.0247712	0.552771	0.0253919	0.183796	0.0663219	0.613113	-0.0240093
merck-AC_000008_ORF_1088_at			0.413448	0.0240595	0.229841	-0.044713	0.752601	-0.0136392	0.140156	0.051016
merck2-HSV2_ORF_US3_at			0.832872	-0.00911547	0.523968	-0.027173	0.884593	-0.00544613	0.887894	0.00564216
merck2-CMV_UL91_at			0.557179	0.0380093	0.216505	-0.0340013	0.405603	0.0425656	0.673595	0.0282581
merck-NC_002200_ORF_1355_at			0.785886	0.00757807	0.285181	-0.0482501	0.910786	-0.00353961	0.195601	0.0302793
merck2-CMV_UL76_at			0.341302	0.0288451	0.577185	-0.025723	0.812904	0.0110026	0.289931	0.033582
merck-NC_001405_ORF_1032_s_at			0.752646	-0.01356	0.494146	-0.0372023	0.439824	0.0509518	0.616998	-0.0267315
merck-VZV_OKA_ORF57_s_at			0.936479	0.00518058	0.930943	-0.00256879	0.173906	-0.0319945	0.688633	0.024564
merck2-RSV_A_NS-1_at			0.3529	-0.0481849	0.444811	-0.05553	0.550239	-0.0373252	0.904378	-0.0030576
100127872_TGI_at	ENSG00000232956	SNHG15	0.0301591	0.165127	0.409125	0.0405036	0.65026	0.0213004	0.0432131	0.135597
merck2-VZV_OKA_O8_up_at			0.920284	0.00330201	0.884055	-0.00272432	0.915487	-0.00345934	0.851482	0.00644634
merck-NC_004718_ORF_1162_at			0.0867171	0.0555149	0.436795	0.0267766	0.216626	0.0457014	0.5075	0.0179242
merck-AC_000008_ORF_1118_at			0.171095	-0.0225744	0.00961032	-0.073943	0.166347	0.0302886	0.768428	-0.00819232
merck2-HSV2_ORF_RS1_at			0.845211	0.00792067	0.53437	-0.0298271	0.426885	0.0356821	0.99231	0.000313931
merck-AC_000017_ORF_1083_at			0.90261	0.00316798	0.422507	0.0501516	0.915205	0.00348944	0.579385	-0.0203195
merck2-Rota_G4_s4.1_s_at			0.132287	0.0537876	0.729754	-0.0127185	0.783094	-0.00783431	0.0846686	0.0637151
merck2-EBV_BBRF3_at			0.169615	0.0698476	0.997309	-0.000190652	0.514595	0.0311115	0.202193	0.0521513
100130786_TGI_at	ENSG00000224924	LINC00320	0.577488	-0.108759	0.366069	-0.182018	0.089483	-0.305009	0.3421	0.14354
merck2-rsta-212707_s_at			0.909338	0.00917855	0.812702	0.0129844	0.39423	-0.0465894	0.693701	0.0302363
100125076_TGI_at	ENSG00000114861	FOXP1	0.00652946	0.221205	0.212763	0.126423	0.310847	0.102809	0.129723	0.108276
merck-NC_001405_ORF_1050_x_at			0.199453	0.0487518	0.80557	-0.00892554	0.103565	0.0677393	0.732492	0.0138689
merck2-HSV2_ORF_UL14_x_at			0.0197208	0.0702984	0.904072	-0.00354714	0.609713	0.0132855	0.0139468	0.0642269
merck2-EBV_EBNA1_at			0.100612	0.0488084	0.735689	0.0131149	0.445454	-0.0249428	0.0538667	0.0574408
merck2-HSV1_ORF_UL30_at			0.926691	-0.00360519	0.120545	-0.0445825	0.139313	0.0504426	0.751336	-0.0133227
merck2-CMV_UL14_at			0.712435	0.0115904	0.437098	-0.0286229	0.919625	-0.00420188	0.387012	0.0262584
merck2-HSV1_ORF_US12_at			0.973871	-0.00157897	0.238638	-0.094679	0.723276	-0.0218899	0.172858	0.0515062
merck2-CMV_UL19_at			0.677283	-0.0181385	0.369852	0.066332	0.581256	0.0266989	0.218551	-0.061823
merck2-HSV2_ORF_UL3_at			0.659851	0.0135757	0.489887	0.0262047	0.101922	0.0568294	0.270088	-0.0301288
merck-NC_004718_ORF_1165_s_at			0.356116	0.0195548	0.0784735	-0.0500563	0.599206	-0.0154303	0.0323528	0.0498248
100300450_TGI_at			0.134654	0.0863426	0.870296	-0.00762609	0.484243	0.0372801	0.212462	0.068308
merck2-HSV2_ORF_US10_at			0.762238	0.0214376	0.747021	-0.0215738	0.698631	0.0310211	0.848852	0.0129572
merck-NC_007465_ORF_1008_at			0.996501	-0.000145498	0.0554314	-0.120748	0.8515	0.00929179	0.335498	0.0462941
merck-VZV_OKA_ORF46_s_at			0.839883	-0.0126734	0.882433	-0.00878004	0.917898	-0.00556153	0.908541	-0.00573247
merck2-VZV_OKA_O52_up_at			0.720004	0.013737	0.164075	-0.0664875	0.613858	0.0199307	0.358324	0.0308427
merck2-HSV2_ORF_US6_at			0.0879418	0.0742333	0.572971	0.0254922	0.265024	-0.0705439	0.0523144	0.103619
merck2-CMV_UL22A_at			0.181906	0.0960888	0.633508	-0.047934	0.656952	0.0369213	0.0376185	0.095534
merck-AC_000017_ORF_1082_x_at			0.0515523	0.139434	0.604558	-0.0252464	0.903391	0.00696383	0.0286681	0.146275
merck2-HIV_at			0.182548	0.0416217	0.0714732	0.148995	0.902	0.00328875	0.648139	-0.0241125
merck-NC_001498_ORF_1346_at			0.505023	0.0214154	0.393826	0.0455107	0.503949	0.0167172	0.853145	-0.00764186
merck-VZV_OKA_ORF13_s_at			0.0381809	0.101211	0.0354916	0.0804703	0.65001	0.0131525	0.198534	0.0592083
merck2-HBV_S_NC_at			0.95411	-0.00195526	0.294695	-0.0443718	0.61855	0.0231291	0.907669	0.00384458
merck2-VZV_OKA_O68_up_at			0.214371	0.0792203	0.368196	0.0314928	0.321991	0.044131	0.515577	0.0405057
100300447_TGI_at			0.843906	-0.00731718	0.538902	-0.0341418	0.0662916	0.0883373	0.226648	-0.0431634
merck-AC_000007_ORF_1157_s_at			0.89788	-0.00369909	0.676926	-0.028061	0.0559749	0.108072	0.273987	-0.0534285
merck2-HSV1_ORF_UL7_at			0.0218473	0.0830255	0.969803	0.00123422	0.0819941	0.0734237	0.274854	0.0405401
merck2-HSV2_ORF_UL8_at			0.30157	0.0282782	0.230356	-0.0315479	0.186833	0.0377542	0.496074	0.0202249
merck2-Measles_ORF-L_s_at			0.499591	0.0151597	0.0792023	-0.0531268	0.944033	-0.00151518	0.209187	0.0387942
merck2-HSV2_ORF_UL38_at			0.923014	-0.0036525	0.819872	0.0107066	0.445996	0.0288512	0.46663	-0.0247275
merck2-Rota_G4_s5_s_at			0.0396562	0.0559529	0.12321	-0.0685044	0.699604	0.010521	0.0200714	0.0792999
merck2-CMV_UL37_at			0.173064	0.0825367	0.969325	0.00136467	0.857692	-0.00501466	0.12607	0.0848174
merck-NC_001405_ORF_1035_s_at			0.550509	-0.0150974	0.33871	-0.0386422	0.864374	0.0061661	0.949499	-0.00205991
merck-NC_002200_ORF_1351_at			0.33659	0.0306348	0.336133	0.0300829	0.236527	0.0324485	0.975184	-0.00079988
merck2-VZV_OKA_O17_up_s_at			0.687355	-0.0272439	0.324199	-0.0886182	0.425747	0.0778865	0.6082	-0.0337713
merck-VZV_OKA_ORF40_s_at			0.0933836	0.0414511	0.600109	-0.0202342	0.713954	0.00896568	0.0560689	0.0449997
100137906_TGI_at	ENSG00000227702		0.791733	-0.013808	0.139004	-0.0965052	0.67228	-0.0243859	0.357385	0.0414862
merck2-CMV_US1_at			0.362602	0.0256212	0.0428922	0.0621978	0.222445	0.0245891	0.580105	-0.0150859
merck2-HSV1_ORF_UL42_at			0.785692	0.0132095	0.741997	0.0143491	0.88181	0.00588263	0.927903	0.00369837
merck2-HSV2_ORF_UL29_at			0.294474	0.0314318	0.0128269	-0.0728292	0.434383	0.021629	0.20748	0.0502849
merck2-CMV_UL142_at			0.310359	0.0326919	0.468237	-0.0249253	0.0481335	0.0574666	0.728297	0.010536
merck-AC_000017_ORF_1058_at			0.13474	0.0693208	0.368524	0.0612044	0.050696	0.0916862	0.842226	-0.00930183
merck2-Rota_G4_s10_s_at			0.706334	0.0102501	0.12499	0.0470058	0.459931	0.0223364	0.381817	-0.022659
merck2-BK_vir_VP2_VP3_at			0.498063	0.0347847	0.754096	0.0261495	0.293943	0.0746003	0.498915	-0.0190509
merck2-EBV_LMP2_at			0.806992	0.0121093	0.0912795	-0.0455709	0.308227	0.0215111	0.686652	0.0193476
merck2-CMV_UL16_at			0.402057	0.038992	0.724227	-0.0231893	0.910196	0.00706668	0.263657	0.0448922
100123288_TGI_at	ENSG00000231889	TRAF3IP2-AS1	0.896969	-0.00493904	0.765724	-0.0178059	0.903379	-0.00695379	0.807204	0.00666566
merck2-CMV_UL82_at			0.124534	0.0807807	0.974054	-0.00187642	0.403971	0.0368937	0.209132	0.0605027
merck2-Mumps_ORF_V-P_s_at			0.311607	0.046168	0.447972	0.0176504	0.170275	-0.0293228	0.204489	0.0553594
merck2-HSV1_ORF_UL40_at			0.277855	0.0447832	0.221599	-0.0639087	0.945949	-0.00299776	0.115142	0.0738857
100300429_TGI_at			0.954619	0.00157396	0.136402	-0.0508239	0.442779	-0.0253166	0.207909	0.0378223
merck2-HSV1_ORF_UL23_at			0.0677619	-0.0809018	0.746534	-0.0208263	0.933852	-0.00441009	0.0357574	-0.0694562
merck2-HSV2_ORF_RL1_at			0.841297	0.00635818	0.649001	-0.0214885	0.329658	0.0318038	0.940797	-0.00260606
merck2-HSV1_ORF_US11_s_at			0.42822	-0.0514159	0.294395	-0.0780872	0.529746	0.0428516	0.433729	-0.0424366
merck-NC_001405_ORF_1025_s_at			0.809625	0.00939357	0.290769	-0.0498807	0.202303	0.0509067	0.965649	0.00168147
merck-NC_007471_ORF_1002_at			0.879745	-0.0116656	0.30984	-0.0913626	0.228936	0.0858788	0.772118	-0.0215839
merck2-VZV_OKA_O54_up_at			0.405859	0.0694641	0.979483	-0.00281463	0.180999	0.147048	0.845267	-0.0133571
merck-VZV_OKA_ORF50_s_at			0.279881	0.077126	0.328639	-0.0806911	0.0767257	-0.12048	0.00635717	0.180553
merck-NC_001526_ORF_1176_at			0.269863	0.0331864	0.196733	0.104598	0.211356	0.0324209	0.559263	-0.0301675
merck-AC_000017_ORF_1081_s_at			0.0849831	-0.0332975	0.374697	-0.0260842	0.191281	0.0449864	0.103546	-0.0478251
merck2-BK_vir_VP1_at			0.282965	0.041821	0.358301	-0.0297167	0.558028	0.0154755	0.175393	0.0457136
merck2-HTLV2_rex26kD_at			0.182814	-0.0640076	0.177899	-0.0545065	0.0363555	0.107588	0.117115	-0.102127
merck2-HSV2_ORF_UL54_at			0.503488	-0.033038	0.670203	0.0237764	0.521083	0.0267239	0.194169	-0.0584987
merck2-HSV2_ORF_UL43_at			0.41456	-0.043458	0.316164	-0.0579734	0.856445	-0.00875997	0.738935	-0.0136066
merck2-HSV2_ORF_UL37_at			0.772987	-0.00746053	0.0329755	-0.0881065	0.170299	0.0427663	0.877932	0.00586148
merck2-RSV_A_O_M2_22K_at			0.469433	0.0302528	0.310691	-0.0310713	0.31659	0.0231818	0.46658	0.0303223
merck2-RSV_B_ORF-SH_x_at			0.555577	0.0135693	0.542802	-0.0145699	0.652365	-0.008622	0.201094	0.0247404
merck-VZV_OKA_ORF62_s_at			0.420678	0.0146852	0.0115814	-0.061084	0.779134	0.00606074	0.0972923	0.0374008
100132290_TGI_at	ENSG00000243197		0.501264	-0.0377277	0.491953	-0.0409601	0.653532	-0.0258058	0.902429	-0.00542714
merck-NC_001545_ORF_1341_at			0.895056	0.00464375	0.373108	0.0699443	0.470422	0.0381505	0.234503	-0.0471327
merck2-Rota_G1_s6_s_at			0.0142456	0.0860301	0.0815897	0.0634571	0.454433	-0.0198153	0.045474	0.0701572
merck-AC_000008_ORF_1111_at			0.659923	0.0142237	0.217129	-0.0512704	0.395266	0.0341443	0.614453	0.0166857
merck-NC_001498_ORF_1349_at			0.843154	-0.0086539	0.58549	-0.0338558	0.292956	0.0417353	0.696818	-0.017993
merck2-HTLV2_tax_at			0.203508	0.0809821	0.756852	0.00982863	0.202118	0.0502319	0.409517	0.0480659
merck-NC_007464_ORF_1009_at			0.509123	0.024053	0.100505	-0.0272583	0.179616	0.0698741	0.933003	-0.00419292
merck-AC_000017_ORF_1077_s_at			0.993187	-0.000237957	0.0299933	0.0629654	0.0978462	0.0374306	0.0748545	-0.048612
merck2-RSV_A_ORF-P_at			0.191993	0.0386279	0.718812	0.011108	0.195469	0.0342221	0.573395	0.0143118
merck-NC_001526_ORF_1181_s_at			0.634065	-0.0349639	0.101129	-0.150635	0.641457	-0.0342672	0.381086	0.0491754
merck-N57936_RC_at			0.965685	0.00267558	0.0540922	-0.136502	0.37194	-0.0483856	0.119631	0.0888254
merck2-Rota_G1_s1_s_at			0.0331789	0.0857799	0.500054	0.0201138	0.616671	-0.00771891	0.0341385	0.0815705
merck-NC_001405_ORF_1021_s_at			0.99941	-4.30043e-05	0.0691879	-0.0978649	0.139144	0.0497527	0.832781	0.0134689
merck2-HSV2_ORF_US7_at			0.691689	0.0160657	0.00372095	-0.107463	0.650729	-0.0121064	0.151378	0.0690391
100300473_TGI_at			0.924216	0.0051942	0.770289	-0.0161001	0.367755	0.0624211	0.67704	-0.0235749
merck2-VZV_OKA_O57_up_at			0.00474021	0.112129	0.0395787	-0.0560468	0.378697	0.028352	0.00643951	0.119948
100300480_TGI_at			0.000819345	0.135256	0.00397926	0.0991844	0.00654547	0.0987855	0.211984	0.0362999
merck2-HSV2_ORF_RL2_at			0.153721	0.0705263	0.968494	-0.00209216	0.598838	0.0316709	0.272241	0.0533253
100147003_TGI_at	ENSG00000255389		0.0611148	0.0915024	0.865996	0.00602562	0.0352733	0.0955695	0.488463	0.0343088
100140796_TGI_at	ENSG00000215039	CD27-AS1	0.405907	0.0508232	0.0705469	0.168722	0.0974967	0.121267	0.156342	-0.090782
merck2-HSV2_ORF_UL44_at			0.94307	-0.00316297	0.163053	-0.0939966	0.957203	0.00266412	0.368837	0.0355989
100300445_TGI_at			0.498915	0.0341963	0.467341	-0.0408046	0.652931	0.0213305	0.336066	0.0394951
merck2-RSV_B_ORF-N_at			0.255141	0.0531074	0.988528	0.000541854	0.739283	-0.0131149	0.149262	0.0603694
merck2-CMV_UL116_at			0.349253	0.0646906	0.512677	-0.0640843	0.900948	0.00769382	0.178062	0.0877588
100142097_TGI_at	ENSG00000250786	SNHG18	0.66868	0.0142043	0.50011	0.0616509	0.0911064	-0.103494	0.455694	0.046922
100300490_TGI_at			0.360087	0.0287821	0.761897	-0.0135815	0.228127	-0.0287233	0.138813	0.051016
merck2-Rota_P_s10_s_at			0.232446	0.0911361	0.728228	0.0120613	0.877106	0.00526301	0.226079	0.0829596
merck2-HSV1_ORF_UL26.5_s_at			0.199976	0.0558317	0.622128	0.0283821	0.137825	0.100148	0.719045	-0.0135593
merck2-HSV1_ORF_UL24_at			0.659627	0.0217939	0.695166	0.0174447	0.961278	0.0028924	0.808252	0.0126648
merck-NC_001405_ORF_1044_s_at			0.0433425	0.135374	0.724811	-0.0213781	0.915522	0.00453552	0.0214812	0.141944
merck2-VZV_OKA_O33_up_at			0.93198	0.0018714	0.621003	0.0162707	0.380708	0.0217996	0.359204	-0.0175586
merck2-HSV2_ORF_UL6_at			0.770613	0.0111768	0.378644	-0.0567341	0.777094	0.014758	0.390899	0.0270583
100307708_TGI_at	ENSG00000225783	MIAT	0.140579	0.0911132	0.0884214	-0.0515664	0.601915	-0.033324	0.0717501	0.132255
100300431_TGI_at			0.0249669	0.129464	0.324963	0.0486364	0.20218	0.0845367	0.2646	0.0603135
merck-X04370_ORF_1261_s_at			0.704299	-0.0110543	0.0185201	-0.0673153	0.475741	-0.0133507	0.402892	0.0254241
100300467_TGI_at			0.575161	0.0114821	0.41317	0.025999	0.293515	0.0332563	0.399094	-0.0186639
100300478_TGI_at			0.136985	0.0503365	0.0410634	0.0890948	0.0503822	0.0939665	0.252724	-0.0415421
merck2-VZV_OKA_O48_up_at			0.364849	0.0651959	0.750778	0.0191355	0.649608	0.0253417	0.462738	0.042514
merck2-HSV2_ORF_UL48_at			0.768995	-0.0115151	0.0932851	-0.0310462	0.41679	0.0234151	0.772195	-0.0115897
merck2-Rota_P_s9_at			0.388859	-0.0331169	0.202746	-0.0805606	0.599157	0.0304918	0.610117	-0.0160148
merck-NC_004718_ORF_1164_at			0.572972	0.0299152	0.0350724	-0.086516	0.365084	-0.0388755	0.0992364	0.0892081
100144717_TGI_at	ENSG00000253719	ATXN7L3B	0.0203853	-0.0844403	0.277454	-0.038281	0.276692	-0.0393321	0.125301	-0.0455587
merck2-CMV_UL145_at			0.339093	0.0420281	0.904794	-0.00716451	0.0822957	0.0745576	0.956105	0.00249425
merck-NC_007468_ORF_1005_at			0.119476	0.0544556	0.768715	0.00900581	0.0617164	0.0564682	0.504768	0.0183284
merck2-VZV_OKA_42_45_s_at			0.351594	0.0584127	0.374348	0.0793214	0.874549	0.00990389	0.699532	0.0187585
merck-NC_001526_ORF_1177_at			0.562546	0.0398657	0.109173	0.0734162	0.179358	0.0443768	0.784359	-0.0169566
merck2-VZV_OKA_O15_up_at			0.254337	0.075527	0.125528	0.0770737	0.0527882	0.0923836	0.878002	-0.0102952
merck-NC_001357_ORF_1189_s_at			0.107156	-0.104991	0.109932	-0.108903	0.119067	-0.0853119	0.837613	-0.00956845
merck2-HSV1_ORF_US1_at			0.271785	0.0370976	0.151936	0.0578128	0.648943	0.0187617	0.95598	0.00159976
merck2-HSV2_ORF_UL39_at			0.320404	0.0329571	0.0303708	-0.118034	0.177924	0.0598874	0.250075	0.0493216
merck2-EBV_BFLF1A_at			0.848261	0.0100867	0.50536	-0.051732	0.698993	0.0275442	0.73666	0.0165179
merck2-CMV_UL97_at			0.0718719	0.053698	0.305712	0.0240322	0.817703	0.00700396	0.199415	0.0393962
100307382_TGI_at	ENSG00000225470	JPX	0.785337	-0.0119624	0.208198	-0.0567843	0.689209	-0.0115721	0.650673	0.0189864
100300458_TGI_at			0.0353661	0.116602	0.00401766	0.146842	0.00842813	0.0360709	0.550907	0.0330574
merck-AC_000017_ORF_1085_at			0.021878	0.116716	0.378642	0.0454756	0.194406	0.061671	0.0729893	0.0619864
merck2-HSV2_ORF_UL53_at			0.334617	0.0320117	0.370995	0.0350549	0.917548	0.00445775	0.626475	0.0144408
merck2-Rota_G1_s4_s_at			0.023232	0.0365873	0.357011	0.0183177	0.191503	0.0367733	0.735065	0.00772357
merck2-KSHV_ORF_NC-1_at			0.226508	0.0696884	0.728699	-0.0215136	0.317006	0.0529963	0.268161	0.0486249
merck2-Rota_G3_s9_at			0.533482	0.026639	0.796783	0.0172139	0.24036	0.0678145	0.311291	-0.0194895
merck2-Rota_P_s2_s_at			0.712769	0.0106163	0.66482	-0.0154127	0.168552	0.0465668	0.755614	-0.00938784
100150513_TGI_at	ENSG00000238197	PAXBP1-AS1	0.00027666	-0.108331	0.057853	-0.0746003	0.067641	-0.0938561	0.569747	-0.0227278
merck2-Measles_ORF-N_at			0.153941	0.0532135	0.14456	-0.0429369	0.201748	0.0251134	0.120415	0.0572645
merck2-CMV_UL80_s_at			0.131714	0.0406799	0.0589385	-0.0775403	0.636647	-0.0143366	0.00124014	0.0821038
merck2-Rota_G4_s3_s_at			0.083322	0.0419019	0.787137	0.00709427	0.141484	-0.0353133	0.008698	0.0590406
merck-VZV_OKA_ORF32_s_at			0.0298183	0.0872371	0.431016	0.0478337	0.575551	0.0209191	0.136567	0.0547832
merck2-VZV_OKA_O1_up_at			0.86125	0.00611808	0.638748	0.0141484	0.0535985	0.0747131	0.247371	-0.0426387
merck2-Rota_G3_s7_s_at			0.530101	0.036368	0.645625	-0.0199934	0.410736	-0.0289716	0.218508	0.0614918
merck2-HTLV1_env_at			0.0473913	-0.0639072	0.0668911	-0.0851112	0.0956988	0.0580336	0.160544	-0.060593
merck2-HSV1_ORF_UL51_at			0.507851	-0.0271271	0.0319548	-0.0954967	0.315157	0.0361387	0.888289	-0.00685058
merck-NC_001405_ORF_1043_s_at			0.0786559	0.114426	0.749766	-0.0145096	0.215444	0.0573312	0.160073	0.0878836
merck2-VZV_OKA_O37_up_at			0.908952	0.0051512	0.203328	-0.0824973	0.297002	0.0522989	0.826193	0.0106221
merck-NC_001357_ORF_1186_at			0.0259581	0.0602411	0.483854	0.0207962	0.166531	0.0393421	0.235795	0.0288473
merck2-VZV_OKA_O3_up_at			0.578645	0.0369371	0.729859	-0.0305495	0.478962	0.0557934	0.685381	0.0181478
merck-AC_000008_ORF_1092_at			0.69969	-0.0131256	0.2789	-0.0517721	0.164165	0.0614578	0.431469	-0.0260563
merck2-HSV1_ORF_UL28_at			0.169245	0.0787989	0.566983	-0.0288537	0.770915	-0.00930935	0.0726766	0.0964844
merck-NC_007469_ORF_1004_at			0.611113	0.0199203	0.858873	-0.00649723	0.953906	-0.00238817	0.552047	0.0240695
merck2-HSV1_ORF_UL1_at			0.668238	0.0171236	0.983326	0.0011389	0.0394199	0.111188	0.144402	-0.0469005
merck2-CMV_RL13_at			0.535702	0.0134725	0.196936	0.0396105	0.285518	0.0374958	0.35842	-0.0249296
merck-NC_007463_ORF_1010_at			0.860439	-0.0191591	0.774274	-0.0472768	0.369537	0.126262	0.308916	-0.0710474
merck2-RSV_B_ORF-NS2_at			0.450904	0.0506719	0.832435	-0.014901	0.71553	0.0285753	0.486912	0.0407294
100305177_TGI_at	ENSG00000109536	FRG1	0.694006	0.0253274	0.394755	0.0787244	0.587925	-0.0419109	0.770477	0.0155374
100162596_TGI_at	ENSG00000242125	SNHG3	0.00350762	0.274976	0.0545734	0.234377	0.214024	0.166989	0.318302	0.0791064
merck2-CMV_UL23_at			0.818531	-0.00874779	0.701424	0.0124576	0.280017	-0.032283	0.894548	0.00436063
merck-VZV_OKA_ORF7_s_at			0.255848	0.0338386	0.407746	0.0174698	0.121338	0.0349245	0.821708	0.00639474
merck2-HSV1_ORF_UL48_at			0.292074	0.0459472	0.522063	-0.039756	0.74564	-0.0173368	0.0896093	0.0728923
100300443_TGI_at			0.500459	0.0208062	0.564019	0.0411157	0.536969	0.0259463	0.738094	-0.0116413
merck2-VZV_OKA_ORF-L_at			0.191404	-0.0617491	0.069269	-0.120578	0.430672	-0.0403857	0.678811	0.0130045
merck2-Measles_ORF-F_at			0.22537	0.0805191	0.257173	0.0846747	0.390408	0.0675361	0.926164	0.00563786
merck-VZV_OKA_ORF4_s_at			0.00823978	0.0723819	0.0742183	0.0574566	0.0358408	0.0560242	0.48023	0.0157439
merck2-HSV1_ORF_UL46_at			0.800977	-0.0190072	0.307229	-0.102917	0.778331	0.0251937	0.870089	0.0107038
merck2-RSV_B_ORF-L_at			0.232563	0.0989593	0.530935	0.0128088	0.00752911	0.0709829	0.481521	0.0529082
merck2-CMV_UL35_at			0.42165	0.0276267	0.267167	0.0544613	0.3915	0.0539421	0.53982	-0.0265379
merck2-HSV1_ORF_UL45_at			0.497681	0.0202529	0.181886	-0.0653386	0.206648	0.0469833	0.556689	0.0214075
merck-NC_001405_ORF_1031_s_at			0.11172	0.0627225	0.397272	-0.0328474	0.321319	0.0492912	0.293985	0.0486335
merck2-CMV_UL29_at			0.689584	-0.0121967	0.55848	-0.0252514	0.861371	-0.00905849	0.91043	0.00380158
merck2-VZV_OKA_O10_up_at			0.450148	0.0481799	0.651696	-0.0291347	0.977742	0.00161804	0.236502	0.0597416
merck-NC_001405_ORF_1037_s_at			0.479518	0.0275342	0.116942	0.0468603	0.0426758	0.102762	0.272827	-0.0512697
merck2-CMV_UL94_at			0.294614	0.0518194	0.53606	0.0274891	0.708447	0.0135639	0.416381	0.0322876
merck2-CMV_UL150_at			0.89783	-0.00760172	0.303419	-0.0933895	0.0460975	0.181095	0.279903	-0.0710603
merck-NC_002200_ORF_1354_at			0.804444	0.00851915	0.94726	0.00253869	0.0960516	0.0596641	0.382782	-0.0266627
merck2-HSV2_ORF_UL26_s_at			0.364133	0.0395059	0.883385	-0.00706919	0.868003	-0.00799987	0.282877	0.0471069
merck2-HSV2_ORF_UL47_at			0.95682	-0.00215523	0.390431	-0.0601107	0.859684	0.00889794	0.584156	0.0185219
merck2-Measles_ORF-P_at			0.168563	0.0922306	0.598069	-0.017816	0.279905	0.0388881	0.219226	0.0776442
merck2-Rota_G2_s3_s_at			0.652013	-0.0112585	0.747593	-0.0112886	0.561469	-0.0177006	0.83084	0.00369407
merck2-HSV2_ORF_UL26.5_s_at			0.0261457	0.067582	0.014403	-0.0611944	0.126836	0.0377617	0.0399821	0.07223
merck2-Rubella_gp2_at			0.817294	-0.00912766	0.825666	0.00860444	0.814008	-0.015631	0.943845	-0.00388329
merck-NM_001226_at	ENSG00000138794	CASP6	0.672149	0.0215222	0.137497	0.0853019	0.452371	0.038725	0.465182	-0.0371643
merck-BQ430521_a_at	ENSG00000276043	UHRF1	0.219339	-0.0559772	0.727214	0.0378595	0.754837	0.0193888	0.29574	-0.0832821
merck-NM_000338_a_at	ENSG00000074803	SLC12A1	0.343151	-0.0741079	0.465724	-0.0829237	0.73312	-0.0334419	0.676496	-0.0194594
merck-NM_012068_at	ENSG00000169136	ATF5	0.00109837	0.2489	0.0801582	0.121245	0.107332	0.102139	0.0127189	0.138573
merck-NM_022353_a_at	ENSG00000128694	OSGEPL1	0.138634	-0.0727955	0.427365	0.0343826	0.303189	-0.060936	0.331984	-0.0527104
merck-AB209433_a_at	ENSG00000206376	EHMT2	0.0431077	0.0793809	0.673359	-0.0167021	0.597165	0.0288036	0.120554	0.0700798
merck-NM_003299_at	ENSG00000166598	HSP90B1	0.35864	0.0525097	0.00723244	0.0602963	0.142178	0.0946915	0.674464	-0.027441
merck-BX328884_s_at	ENSG00000129465	RIPK3	0.0855359	0.089054	0.0591562	0.15925	0.0175321	-0.114484	0.280016	0.0862236
merck-NM_170776_at	ENSG00000182885	ADGRG3	0.476814	0.0699006	0.488831	0.0411006	0.609773	0.0243032	0.659769	0.0383985
merck-BG716493_s_at	ENSG00000084234	APLP2	0.146974	-0.0199776	0.147035	-0.020445	0.523313	-0.00846647	0.634282	-0.00637754
merck-BP274599_s_at	ENSG00000084234	APLP2	0.719599	0.00953333	0.180069	0.0506684	0.292091	0.0352155	0.0916282	-0.0323048
merck-BP271655_s_at	ENSG00000084234	APLP2	0.629451	0.0243677	0.0264151	-0.118606	0.114754	-0.0548602	0.037416	0.106547
merck-DA133312_a_at	ENSG00000122257	RBBP6	0.650558	0.0137664	0.207439	-0.0472567	0.0507765	0.0493815	0.867253	0.00580128
merck-CR605719_at	ENSG00000078140	UBE2K	0.542054	0.0160055	0.705081	-0.0142939	0.174193	0.0511475	0.766114	-0.00709571
merck-BM741061_a_at	ENSG00000197594	ENPP1	0.221436	-0.103577	0.171354	0.125926	0.0305025	-0.195276	0.611014	-0.0459587
merck-CR618581_a_at	ENSG00000164120	HPGD	0.797075	-0.0221809	0.167	-0.088558	0.764427	0.0169079	0.940695	0.00611091
merck-CR605444_at	ENSG00000112234	FBXL4	0.234225	-0.0495266	0.921394	0.00427463	0.0931318	-0.0909838	0.987535	0.000632163
merck-BX365062_s_at	ENSG00000129636	ITFG1	0.408542	-0.0421449	0.786462	-0.0150766	0.628861	0.0268168	0.217948	-0.0510074
merck-AL528511_s_at	ENSG00000011007	TCEB3	0.0740182	0.0963267	0.623196	0.0205503	0.347304	0.0416651	0.194406	0.0637108
merck-DA051386_a_at	ENSG00000138061	CYP1B1	0.214113	0.0356269	0.809842	0.00811276	0.485733	0.0287107	0.616984	0.0157439
merck-NM_003418_at	ENSG00000169714	CNBP	0.0664556	-0.0393697	0.31731	-0.0161703	0.159818	-0.0222787	0.278956	-0.0197089
merck-CD242532_a_at	ENSG00000122557	HERPUD2	0.30562	-0.0423879	0.228718	0.0928878	0.457703	0.0328148	0.114361	-0.100948
merck-BU608452_at	ENSG00000058272	PPP1R12A	0.895673	-0.00578336	0.331435	0.0370317	0.613648	-0.0186965	0.794441	-0.0109704
merck-NM_005783_at	ENSG00000115514	TXNDC9	0.0114998	-0.111243	0.92564	-0.00311064	0.0332548	-0.0982562	0.204557	-0.053764
merck-AK123667_a_at	ENSG00000164830	OXR1	0.00683922	-0.101381	0.197026	-0.036535	0.0395626	-0.0693096	0.147522	-0.0461178
merck-BC007684_a_at	ENSG00000099995	SF3A1	0.285452	0.0297088	0.469586	0.0257882	0.259865	0.0553168	0.725358	-0.0129529
merck-BX648613_s_at	ENSG00000131263	RLIM	0.00621532	-0.0448535	0.00627007	-0.0645609	0.459197	-0.0171437	0.73066	-0.00738814
merck-NM_016120_a_at	ENSG00000131263	RLIM	0.304725	0.0882168	0.100088	-0.177833	0.138513	-0.138526	0.00189593	0.243589
merck-AL119232_a_at	ENSG00000169398	PTK2	0.377343	0.035108	0.134635	0.073366	0.0362722	0.0921026	0.174961	-0.0489647
merck-BF806947_a_at	ENSG00000107957	SH3PXD2A	0.171727	0.0826679	0.516594	0.0621577	0.989228	0.00115646	0.367687	0.055368
merck-N99787_at	ENSG00000159640	ACE	0.592257	-0.0316777	0.0317081	-0.0855377	0.397029	0.0466396	0.763009	-0.0216699
merck-NM_004924_at	ENSG00000130402	ACTN4	0.0983278	0.0714674	0.248034	0.0807764	0.312964	-0.0500638	0.166149	0.0654568
merck-AW450637_s_at	ENSG00000132600	PRMT7	0.591526	-0.0284043	0.695482	-0.0223966	0.109849	-0.104021	0.497176	0.0406347
merck-BU619548_at	ENSG00000145623	OSMR	0.177878	0.187044	0.124121	0.232691	0.144551	0.146133	0.977718	0.00381448
merck-BQ437425_s_at	ENSG00000258289	CHURC1	0.431008	0.00946166	0.326033	0.0273787	0.0648171	-0.0282843	0.527273	0.0138904
merck-NM_003983_at	ENSG00000103064	SLC7A6	0.0469443	0.0646992	0.270529	0.0533275	0.130805	0.0678998	0.816589	0.0030447
merck-NM_002737_at	ENSG00000154229	PRKCA	0.29393	-0.0431856	0.924583	0.00564431	0.376424	-0.0365877	0.514986	-0.0246974
merck-ENST00000360466_s_at	ENSG00000160087	UBE2J2	0.163026	0.0530551	0.22388	0.0513005	0.0107098	0.11326	0.440758	-0.0336509
merck-CR610136_a_at	ENSG00000075975	MKRN2	0.139169	0.0430021	0.0754437	0.0830391	0.0710859	0.107852	0.207686	-0.0542155
merck-BC064695_s_at	ENSG00000065534	MYLK	0.431444	-0.0780091	0.968071	0.00441009	0.0724584	-0.206471	0.648719	0.0380846
merck-BQ720704_a_at	ENSG00000113595	TRIM23	0.20377	-0.0381376	0.66518	0.0169279	0.241571	0.0516618	0.0438809	-0.0749135
merck-AK056144_a_at	ENSG00000152684	PELO	0.235145	0.0667376	0.145216	0.0795773	0.190413	0.0675311	0.893407	-0.00595609
merck-AL040975_at	ENSG00000091831	ESR1	0.853573	0.00904165	0.399178	0.0483203	0.46934	0.0409627	0.410503	-0.0350743
merck-AK123350_a_at	ENSG00000129521	EGLN3	0.109818	0.1018	0.616014	0.0418382	0.538432	-0.0479039	0.0158662	0.111243
merck-CR609819_at	ENSG00000129521	EGLN3	0.014032	0.340059	0.148633	0.159646	0.544892	0.0640717	0.0846705	0.235027
merck-NM_016026_at	ENSG00000072042	RDH11	0.913882	0.00387182	0.612089	0.0110779	0.313595	0.0638133	0.481851	-0.0373406
merck-ENST00000381973_s_at	ENSG00000101266	CSNK2A1	0.624005	0.014949	0.595011	-0.0245189	0.733128	0.0134836	0.524267	0.0177522
merck-AY735339_s_at	ENSG00000101266	CSNK2A1	0.473735	0.0253209	0.0870925	-0.0800639	0.396376	-0.0318113	0.014411	0.077812
merck-NM_152253_s_at	ENSG00000254413	CHKB-CPT1B	0.0392979	0.136794	0.2776	0.0784183	0.364441	0.0616459	0.156072	0.0679597
merck-ENST00000369233_a_at	ENSG00000123552	USP45	0.140941	0.101834	0.0130848	0.0868873	0.0119633	0.15409	0.726688	-0.0234545
merck-NM_015148_at	ENSG00000115687	PASK	0.257866	-0.0653214	0.97607	-0.00194164	0.303417	-0.0605221	0.593187	-0.0299052
merck-AF043324_a_at	ENSG00000136448	NMT1	0.0241284	0.0984332	0.206632	0.0832599	0.0536428	0.120507	0.781779	-0.00611091
merck-AW969529_s_at	ENSG00000090674	MCOLN1	0.0174256	0.078442	0.106723	0.048802	0.140897	0.05846	0.446053	0.0241211
merck-CR623422_a_at	ENSG00000009954	BAZ1B	0.227506	0.0475685	0.167199	0.0743243	0.0406532	0.103007	0.111766	-0.0431462
merck-BM512211_a_at	ENSG00000038945	MSR1	0.00570152	0.174775	0.140071	0.133848	0.0710589	0.104641	0.345376	0.0576171
merck-CR593143_a_at	ENSG00000096063	SRPK1	0.209107	0.100662	0.0795049	0.132774	0.00694782	0.13819	0.626525	-0.0352076
merck-ENST00000373704_a_at	ENSG00000101347	SAMHD1	0.0187318	0.177492	0.141087	0.156536	0.532696	0.0345658	0.2707	0.090653
merck-NM_144638_s_at	ENSG00000169964	TMEM42	0.138796	-0.0537331	0.570924	-0.0247095	0.683685	-0.0155432	0.30617	-0.0342615
merck-ENST00000377633_s_at	ENSG00000106018	VIPR2	0.191298	0.0600125	0.401848	0.0526401	0.413578	0.0486916	0.780866	0.00962866
merck-NM_032378_x_at	ENSG00000104529	EEF1D	0.0618442	0.0642018	0.642529	0.0221006	0.928463	0.00332387	0.0235471	0.0528308
merck-CK024210_s_at	ENSG00000129636	ITFG1	0.00652845	-0.16815	0.0129809	-0.0940919	0.0356868	-0.117219	0.287454	-0.0608425
merck-NM_145109_s_at	ENSG00000034152	MAP2K3	0.020136	0.103599	0.00512892	0.0983565	0.00908361	0.0787821	0.633478	0.0164276
merck-NM_000487_a_at	ENSG00000100299	ARSA	0.28197	-0.0650454	0.939971	-0.00541854	0.546018	0.0388605	0.068528	-0.0849292
merck-NM_006099_s_at	ENSG00000131788	PIAS3	0.533667	-0.01544	0.49637	0.0219551	0.0682387	-0.0543158	0.808246	0.00618832
merck-NM_002880_s_at	ENSG00000132155	RAF1	0.00397718	0.0922291	0.0908331	0.0585353	0.0288985	0.0892403	0.526599	0.0161481
merck-CR606251_a_at	ENSG00000114738	MAPKAPK3	0.634391	0.0318268	0.401851	0.0547222	0.982143	-0.00135965	0.870433	0.00915131
merck-NM_004520_a_at	ENSG00000068796	KIF2A	0.220611	0.044556	0.29052	0.0302786	0.0150721	0.156929	0.290735	-0.0580945
merck-BI253303_a_at	ENSG00000110330	BIRC2	0.00277783	0.149832	0.892562	-0.00814286	0.0264655	0.121922	0.100065	0.0836519
merck-NM_001642_at	ENSG00000084234	APLP2	0.33405	-0.0251962	0.518314	-0.0223063	0.336731	-0.0389909	0.810828	0.00664416
merck-NM_199263_s_at	ENSG00000136114	THSD1	0.0316201	-0.0723432	0.455278	-0.0269221	0.0189958	-0.120061	0.834281	0.00780098
merck-BQ653446_s_at	ENSG00000100665	SERPINA4	0.677884	0.0113022	0.101651	0.0367909	0.0155679	0.0936329	0.107586	-0.0579698
merck-NM_002035_at	ENSG00000119537	KDSR	0.186824	0.0409386	0.182166	0.0393145	0.391495	0.0251109	0.733612	0.00974047
merck-NM_000308_at	ENSG00000064601	CTSA	0.0154173	0.0535597	0.0583318	0.0814336	0.0927116	0.0589341	0.539982	-0.0150171
merck-NM_001008504_at	ENSG00000112038	OPRM1	0.157374	0.070426	0.259967	0.0382158	0.162326	0.183869	0.594496	-0.0510203
merck-NM_180976_at	ENSG00000112640	PPP2R5D	0.116399	0.0447366	0.0138533	0.060803	0.268796	0.0352832	0.959359	-0.00148365
merck-NM_001008709_at	ENSG00000172531	PPP1CA	0.183617	0.0439332	0.34915	0.0324611	0.820146	0.00771389	0.334775	0.0256134
merck-NM_000690_at	ENSG00000111275	ALDH2	0.0906275	-0.0554354	0.411575	-0.0380101	0.0291933	-0.074811	0.9008	0.00360376
merck-NM_022575_s_at	ENSG00000215305	VPS16	0.00227687	0.171541	0.0875467	0.0892353	0.0310576	0.111256	0.0677698	0.0697228
merck-NM_001003760_at	ENSG00000124743	KLHL31	0.521265	-0.0227242	0.880635	-0.00707922	0.1913	0.064453	0.0750467	-0.0565205
merck-NM_003845_s_at	ENSG00000010219	DYRK4	0.891429	0.00346041	0.448663	0.0167272	0.699596	0.00941973	0.697472	-0.00909111
merck-BG742247_a_at	ENSG00000145244	CORIN	0.63067	-0.0193218	0.794862	-0.0165165	0.395322	0.0564356	0.41464	-0.0444922
merck-BC014650_at	ENSG00000089775	ZBTB25	0.457501	-0.0468116	0.448805	0.0339662	0.0789675	-0.128994	0.863081	0.0123422
merck-NM_002977_at	ENSG00000169432	SCN9A	0.192937	-0.167034	0.0562634	-0.231342	0.0199208	-0.293281	0.372082	0.0997011
merck-NM_002093_at	ENSG00000082701	GSK3B	0.945275	0.00262613	0.382424	-0.0411709	0.36447	0.0397335	0.948063	-0.00243404
merck-NM_004168_x_at	ENSG00000073578	SDHA	0.674555	-0.0275435	0.365215	-0.0342823	0.428809	-0.0554221	0.798097	0.0188187
merck-NM_021009_x_at	ENSG00000150991	UBC	0.0359081	0.0623498	0.122693	0.04821	0.443161	0.023676	0.272962	0.0281592
merck-NM_004390_at	ENSG00000103811	CTSH	0.0514583	0.110679	0.1509	0.137531	0.245762	0.0998567	0.91465	-0.00532393
merck-NM_016371_s_at	ENSG00000132196	HSD17B7	0.624381	0.0457795	0.430532	0.0904394	0.272128	0.13214	0.364045	-0.0684886
merck-AL565764_s_at	ENSG00000178035	IMPDH2	0.970683	-0.00105002	0.258863	0.0334494	0.117002	-0.0642749	0.546542	0.021343
merck-NM_007270_s_at	ENSG00000122642	FKBP9	0.0221134	-0.0751729	0.926466	-0.00285978	0.0321943	-0.0970245	0.616855	-0.0185047
merck-NM_000976_x_at	ENSG00000197958	RPL12	0.517771	-0.0362949	0.807724	-0.0153174	0.144026	-0.117479	0.505318	0.0374008
merck-ENST00000311926_s_at	ENSG00000233966		0.628846	-0.0142416	0.180061	-0.0343576	0.390052	0.0183503	0.745947	-0.0100028
merck-BC005821_a_at	ENSG00000283094	PTEN	0.400875	0.0298937	0.249967	0.0533024	0.260639	0.0663044	0.458313	-0.0308384
merck-ENST00000378179_s_at	ENSG00000147044	CASK	0.94285	-0.00338802	0.41492	0.0397008	0.209942	0.0790856	0.194836	-0.0655944
merck-S61296_x_at	ENSG00000171759	PAH	0.802372	0.0103877	0.0417543	-0.0693623	0.208047	0.0375234	0.664004	0.0186725
merck-AI279593_a_at	ENSG00000171759	PAH	0.914427	-0.00394923	0.534012	-0.0296113	0.67043	0.0236584	0.918579	-0.00477778
merck-BX377661_x_at	ENSG00000161960	EIF4A1	0.654869	0.0335899	0.147981	0.0718609	0.0854765	-0.0814562	0.513658	0.0493388
merck-BE250663_s_at	ENSG00000177479	ARIH2	0.270049	0.0366576	0.391737	-0.0254621	0.375981	0.0371897	0.539373	0.0263186
merck-AI129181_at			0.264578	0.0822529	0.03244	0.207921	0.310629	0.090013	0.403449	-0.0582923
merck-X78873_s_at	ENSG00000184203	PPP1R2	0.0455501	-0.0796705	0.688102	-0.0164814	0.456827	-0.040471	0.234978	-0.0494807
merck-BC019222_s_at	ENSG00000170515	PA2G4	0.0488134	0.0564188	0.86388	-0.00344178	0.210203	-0.0436017	0.0213002	0.0828091
merck-DA966923_s_at	ENSG00000160113	NR2F6	0.446572	0.0308427	0.982565	-0.000622129	0.00240877	0.0928226	0.580188	-0.0219322
merck-BI597898_s_at	ENSG00000143742	SRP9	0.0187389	-0.130482	0.193563	-0.0618316	0.962893	-0.00223264	0.0520436	-0.102707
merck-NM_002834_s_at	ENSG00000179295	PTPN11	0.709416	-0.00775081	0.0227228	-0.0500814	0.0510216	-0.0418908	0.0928091	0.0376503
merck-CV570480_a_at	ENSG00000138641	HERC3	0.27097	-0.0374596	0.806337	-0.0160349	0.542691	0.031272	0.311444	-0.0484572
merck-NM_000983_at	ENSG00000116251	RPL22	0.0107495	-0.100986	0.0391532	-0.115034	0.0285689	-0.100037	0.880426	0.00547875
merck-ENST00000382969_s_at	ENSG00000169282	KCNAB1	0.0736209	-0.156991	0.174596	-0.148619	0.00968125	-0.286347	0.280015	0.0703292
merck-AL710269_a_at	ENSG00000058091	CDK14	0.954606	-0.00225414	0.786366	-0.0145849	0.557846	0.0290895	0.707161	-0.0126261
merck-AI347906_s_at	ENSG00000102878	HSF4	0.413948	0.0488134	0.439066	0.0589266	0.109708	0.110292	0.417738	-0.039465
merck-G43572_x_at	ENSG00000076984	MAP2K7	0.0146766	0.105474	0.281754	0.0588714	0.0228346	0.124945	0.777264	0.00884598
merck-AA528105_s_at	ENSG00000182983	ZNF662	0.11142	-0.105709	0.368503	-0.0826528	0.0540416	-0.184637	0.632889	0.0352205
merck-ENST00000328897_s_at	ENSG00000130821	SLC6A8	0.636514	0.029612	0.371924	-0.0498456	0.525431	-0.0354739	0.194435	0.0712452
merck-AW242998_a_at	ENSG00000186510	CLCNKA	0.116429	-0.126109	0.126757	-0.227373	0.0989831	-0.215675	0.351914	0.0945793
merck-NM_018571_s_at	ENSG00000082146	STRADB	0.00300242	-0.0935307	0.109009	-0.0393697	0.626168	-0.0242078	0.119644	-0.062825
merck-NM_133325_a_at	ENSG00000130024	PHF10	0.00109197	0.197787	0.0673186	0.0962543	0.0158057	0.196685	0.456302	0.0441439
merck-NM_007355_x_at	ENSG00000096384	HSP90AB1	0.102251	0.0481325	0.00786244	0.0380753	0.0372386	0.0877051	0.615578	-0.0183026
merck-CR596206_s_at	ENSG00000196230	TUBB	0.38702	-0.0355581	0.743834	0.0177959	0.0633015	-0.0751371	0.995684	-0.000249425
merck-NM_006009_s_at	ENSG00000167552	TUBA1A	0.0801545	-0.0843809	0.459601	-0.0272984	0.820499	-0.0101221	0.129028	-0.0668975
merck-BC053848_s_at	ENSG00000225190	PLEKHM1	0.000893189	0.147303	0.187843	0.0730048	0.130856	0.0681507	0.00879955	0.0770723
merck-K03199_a_at	ENSG00000141510	TP53	0.561314	-0.0456598	0.617642	0.0496449	0.229846	-0.0976842	0.878467	-0.0111166
merck-XM_936535_at	ENSG00000188566	NDOR1	0.0231129	0.17405	0.274785	0.0993901	0.0946815	0.151295	0.420469	0.0449997
merck-NM_000742_at	ENSG00000120903	CHRNA2	0.962027	-0.00183628	0.308631	-0.0587209	0.11886	0.0928602	0.527689	-0.0297332
merck-NM_000084_at	ENSG00000171365	CLCN5	0.47873	0.0612015	0.567686	0.047919	0.233821	0.101432	0.836575	-0.0172963
merck-NM_022058_a_at	ENSG00000144290	SLC4A10	0.0849326	-0.142303	0.268155	-0.0809118	0.552679	-0.0578805	0.355093	-0.0745522
merck-NM_144586_at	ENSG00000150551	LYPD1	0.335795	0.0950466	0.495984	-0.106153	0.236522	0.12211	0.483691	0.0707636
merck-AY078405_s_at	ENSG00000256340	ABCC6P1	0.0172469	-0.229124	0.439129	-0.104036	0.0664213	-0.307587	0.91939	-0.00877287
merck-NM_000686_at	ENSG00000180772	AGTR2	0.813052	0.0108328	0.897573	-0.00688355	0.887521	0.00664524	0.753186	0.00998559
merck-AL574771_s_at	ENSG00000166685	COG1	0.0813428	-0.0699723	0.842931	-0.00659256	0.043042	-0.104239	0.85877	-0.00758166
merck-NM_021012_at	ENSG00000184185	KCNJ12	0.937816	-0.00345109	0.987678	-0.000898073	0.675876	0.0195067	0.784431	-0.0142129
merck-BM462724_a_at	ENSG00000055609	KMT2C	0.975586	0.0015073	0.289282	0.0576824	0.435813	0.0439278	0.361608	-0.0483153
merck-AB209072_a_at	ENSG00000163743	RCHY1	0.632275	-0.01879	0.625771	-0.0149311	0.991693	0.000607077	0.78766	-0.0127379
merck-BG393801_at	ENSG00000214013	GANC	0.302224	-0.0433576	0.601902	0.0186388	0.125993	-0.058736	0.660925	-0.0177823
merck-BI461644_a_at	ENSG00000176624	MEX3C	0.0612452	-0.0824234	0.812224	-0.0137771	0.903321	-0.00396858	0.153242	-0.0742512
merck-AF212234_s_at	ENSG00000115425	PECR	0.0311896	-0.2078	0.699051	-0.0311014	0.278521	-0.0904846	0.0806289	-0.142766
merck-NM_022064_s_at	ENSG00000164068	RNF123	0.122244	0.0551802	0.357461	0.0260893	0.0221836	0.0535858	0.662542	0.0133786
merck-D31886_s_at	ENSG00000115839	RAB3GAP1	0.178651	0.0350119	0.473233	0.0170734	0.0620604	0.0571731	0.859205	-0.0049756
merck-NM_001329_s_at	ENSG00000175029	CTBP2	0.0710574	0.100645	0.907061	-0.00585503	0.302285	0.0570226	0.1613	0.07057
merck-ENST00000309022_s_at	ENSG00000175029	CTBP2	0.300029	-0.0522509	0.428961	-0.0345432	0.660208	0.0249955	0.314023	-0.0517299
merck-BU183164_a_at	ENSG00000152767	FARP1	0.00397651	0.175141	0.118446	0.136517	0.00478959	0.241112	0.658501	-0.0211452
merck-CD608127_a_at	ENSG00000122194	PLG	0.799269	-0.00817081	0.151047	-0.0430473	0.545646	-0.016948	0.497534	0.0199626
merck-CR614694_s_at	ENSG00000134758	RNF138	0.0219194	-0.0750081	0.0710648	-0.0398865	0.955731	0.00164061	0.0712353	-0.0588514
merck-BT006878_s_at	ENSG00000134758	RNF138	0.0452395	-0.14336	0.383918	-0.0592076	0.0110535	-0.190083	0.870412	-0.00936633
merck-CR604057_at	ENSG00000170801	HTRA3	0.00324933	0.29738	0.121548	0.156576	0.0378334	0.140478	0.082383	0.150003
merck-NM_013230_s_at	ENSG00000272398	CD24	0.991573	-0.00050315	0.553458	-0.0474624	0.611795	-0.0440934	0.520413	0.0450341
merck-ENST00000330364_a_at	ENSG00000185275		0.888178	0.00738025	0.478441	-0.048511	0.862068	0.0150415	0.805376	0.0195756
merck-BQ232385_s_at	ENSG00000073803	MAP3K13	0.804701	0.0118054	0.307351	-0.032436	0.477966	-0.0224443	0.393797	0.0385318
merck-AL535154_x_at	ENSG00000073803	MAP3K13	0.990815	0.000497416	0.478779	0.0360634	0.314029	-0.0561898	0.686947	0.0171501
merck-AL049925_at	ENSG00000171016	PYGO1	0.644788	-0.0231614	0.584483	-0.0383562	0.520751	-0.0365777	0.784004	0.0141785
merck-CR594071_at	ENSG00000197249	SERPINA1	0.878113	0.00916135	0.170258	-0.126493	0.160897	-0.10961	0.0016465	0.126007
merck-NM_000875_at	ENSG00000140443	IGF1R	0.00123341	0.186619	0.0493708	0.126142	0.0881603	0.118307	0.189381	0.0649537
merck-NM_021103_a_at	ENSG00000034510	TMSB10	0.0645719	0.0486457	0.0431477	0.0645559	0.453018	0.019434	0.696827	0.00987378
merck-X07270_s_at	ENSG00000080824	HSP90AA1	0.147031	0.0786656	0.59293	0.0177758	0.026578	0.148039	0.82839	-0.0135463
merck-CR610614_s_at	ENSG00000080824	HSP90AA1	0.165238	0.0863548	0.291315	0.0288236	0.0297209	0.14916	0.873794	-0.0112327
merck-BQ332909_s_at	ENSG00000166670	MMP10	0.278145	0.165495	0.630347	0.0317085	0.750545	0.0176579	0.315811	0.141815
merck-NM_002976_at	ENSG00000136546	SCN7A	0.647549	-0.0299109	0.304239	-0.0756388	0.786545	-0.0171687	0.82317	0.0123164
merck-NM_003286_s_at	ENSG00000198900	TOP1	0.742061	0.0158557	0.710178	0.0208513	0.18989	0.0660084	0.348682	-0.0307997
merck-AK098243_s_at	ENSG00000214050	FBXO16	0.00016904	0.246117	0.45637	0.0558862	0.0511909	0.165637	0.0110932	0.127516
merck-AF499000_a_at	ENSG00000241399	CD302	0.0365657	0.120322	0.202469	0.103504	0.0916429	0.159132	0.847152	-0.0149698
merck-NM_001000_at	ENSG00000198918	RPL39	0.492125	-0.01357	0.766258	0.00711936	0.800428	-0.00570452	0.365961	-0.0133614
merck-ENST00000372308_at	ENSG00000122852	SFTPA1	0.610251	-0.0144129	0.00627089	-0.0923209	0.53822	-0.0247522	0.273905	0.0392973
merck-AV654599_s_at	ENSG00000196139	AKR1C3	0.739101	0.0193992	0.385083	0.100153	0.375722	0.0656245	0.459867	-0.0610231
merck-AB007956_s_at	ENSG00000173598	NUDT4	0.28954	0.0533375	0.105283	0.102355	0.838706	0.0127361	0.964994	0.00219322
merck-BX497582_s_at	ENSG00000173598	NUDT4	0.0985684	0.145193	0.0240487	0.290725	0.150187	0.200097	0.306235	-0.093745
merck-ENST00000241333_a_at	ENSG00000116396	KCNC4	0.026838	0.0923037	0.00596568	0.138579	0.0934836	0.10087	0.579805	-0.0247275
merck-NM_032243_s_at	ENSG00000168454	TXNDC2	0.302528	0.056575	0.0292995	-0.0743042	0.670315	0.0132052	0.140156	0.0808739
merck-NM_001005163_at	ENSG00000181609	OR52D1	0.0175816	0.0695121	0.485607	0.028648	0.0389534	0.0621476	0.419903	0.0217215
merck-NM_001953_s_at	ENSG00000025708	TYMP	0.161898	0.0535977	0.166778	0.062835	0.66357	-0.0116474	0.41545	0.033324
merck-T80738_s_at			0.233453	0.0696827	0.327832	-0.0593631	0.186669	0.0700246	0.340749	0.05511
merck-NM_001821_at	ENSG00000203668	CHML	0.490668	-0.0308047	0.549028	-0.0360283	0.138698	-0.0769107	0.473427	0.0285849
merck-CD700286_s_at	ENSG00000196616	ADH1B	0.681971	0.0456684	0.106714	0.285492	0.220539	0.173363	0.135873	-0.17575
merck-BX647469_a_at	ENSG00000196616	ADH1B	0.797966	0.0276303	0.0804281	0.305054	0.365143	0.124611	0.107153	-0.174314
merck-NM_002425_at	ENSG00000166670	MMP10	0.292455	0.205824	0.148644	0.147801	0.268784	0.0918342	0.628261	0.0900037
merck-NM_006919_at	ENSG00000057149	SERPINB3	0.0794891	-0.187357	0.015985	-0.413525	0.687183	0.0614779	0.748113	-0.045262
merck-NM_001614_x_at	ENSG00000184009	ACTG1	0.84786	0.00597903	0.0958938	0.0749565	0.013716	-0.119717	0.393784	0.0422646
merck-AW188718_s_at	ENSG00000131401	NAPSB	0.15479	0.0903398	0.131703	0.120277	0.973576	0.0021348	0.447911	0.0375728
merck-NM_006215_at	ENSG00000100665	SERPINA4	0.0583529	0.0851069	0.424257	-0.0477434	0.73471	-0.0191505	0.00236247	0.116512
merck-NM_003965_s_at	ENSG00000121797	CCRL2	0.0093214	0.208827	0.130523	0.1446	0.783972	-0.014171	0.1024	0.154953
merck-NM_001004723_s_at	ENSG00000176294	OR4N2	0.285833	-0.127607	0.356728	-0.175506	0.741742	-0.0543409	0.671477	-0.0213387
merck-NM_001004460_at	ENSG00000170790	OR10A2	0.53978	0.0304757	0.271134	-0.042957	0.98797	0.000464088	0.282068	0.0486206
merck-NM_033092_at	ENSG00000132256	TRIM5	0.181619	0.128315	0.0123026	0.167664	0.110483	0.185424	0.637166	-0.0494979
merck-NM_003900_at	ENSG00000161011	SQSTM1	0.0926807	0.0946245	0.41963	0.0693122	0.0240914	0.218164	0.275044	-0.0597459
merck-NM_205845_at	ENSG00000151632	AKR1C2	0.0852808	0.237857	0.035175	0.375846	0.0588866	0.297079	0.474077	-0.0929796
merck-NM_000777_at	ENSG00000106258	CYP3A5	0.965982	-0.00500928	0.0694239	0.169545	0.226115	0.117151	0.189594	-0.144615
merck-NM_002566_at	ENSG00000244165	P2RY11	0.012359	0.138518	0.128619	0.0567843	0.0777039	0.0738527	0.110203	0.0719806
merck-NM_079836_x_at	ENSG00000198033	TUBA3C	0.392975	-0.0334208	0.458635	0.0179564	0.0592789	0.0450642	0.0835175	-0.0668674
merck-NM_001025195_at	ENSG00000198848	CES1	0.106368	-0.145965	0.686786	-0.0541051	0.201272	0.139919	0.0264383	-0.202731
merck-NM_003754_s_at	ENSG00000175390	EIF3F	0.0496975	-0.0377284	0.295393	-0.0272081	0.177846	-0.0376413	0.799772	-0.00455845
merck-DA900618_s_at	ENSG00000175390	EIF3F	0.499789	-0.0317701	0.363064	-0.0240924	0.855567	-0.00696634	0.708985	-0.017464
merck-CD049418_x_at	ENSG00000175390	EIF3F	0.399381	-0.0341461	0.756131	-0.0109224	0.847743	-0.00701902	0.503436	-0.0254542
merck-NM_181077_x_at	ENSG00000175265	GOLGA8A	0.106074	-0.164401	0.41718	-0.0747156	0.00713813	-0.250111	0.912959	0.0105404
merck-NM_052888_s_at	ENSG00000185158	LRRC37B	0.134627	0.0852653	0.1658	0.103319	0.112215	0.106208	0.57907	-0.0197046
merck-NM_001648_at	ENSG00000142515	KLK3	0.753903	0.00586292	0.981344	0.000732506	0.278092	0.0188018	0.798333	-0.00519492
merck-NM_000767_at	ENSG00000197408	CYP2B6	0.644996	-0.0239978	0.642012	-0.0331635	0.915529	0.00707922	0.681752	-0.0138302
merck-NM_020358_s_at	ENSG00000168930	TRIM49	0.540323	0.0223422	0.162366	-0.0331936	0.474753	0.0144971	0.39839	0.0282839
merck-NM_001187_at	ENSG00000187172		0.117187	-0.160866	0.195375	-0.19	0.314842	-0.127968	0.914709	-0.00631303
merck-NM_001632_at	ENSG00000163283	ALPP	0.77797	-0.00859154	0.170233	-0.059328	0.306956	-0.0245967	0.384369	0.03089
merck-BC056684_s_at	ENSG00000204514	ZNF814	0.90313	-0.00436852	0.256398	-0.0349646	0.267928	-0.0513206	0.316278	0.0399424
merck-AK127468_at	ENSG00000137288	UQCC2	0.079664	0.0985759	0.543549	0.0302234	0.1457	0.0704962	0.381008	0.0453394
merck-NM_017907_at	ENSG00000149357	LAMTOR1	0.00570781	-0.067683	0.617068	-0.0152422	0.0440973	-0.0456713	0.0989197	-0.0350528
merck-BG282206_s_at	ENSG00000104904	OAZ1	0.799761	0.00895564	0.545927	0.0191305	0.132497	0.0514536	0.434021	-0.0286452
merck-CR626738_at	ENSG00000148120	C9orf3	0.659257	-0.0110256	0.304614	0.0689911	0.154694	-0.0595011	0.895824	-0.00659256
merck-NM_015449_at	ENSG00000143612	C1orf43	0.248663	-0.035685	0.567242	-0.0170182	0.402432	-0.023232	0.574825	-0.015116
merck-AK092556_a_at	ENSG00000196199	MPHOSPH8	0.950859	-0.00171945	0.0442842	-0.0655894	0.889426	-0.00360734	0.278724	0.0284516
merck-R53558_at	ENSG00000198870	STKLD1	0.368775	0.06577	0.138433	0.0852366	0.0227709	0.283919	0.211615	-0.132999
merck-NM_032435_a_at	ENSG00000143674	KIAA1804	0.0894731	-0.117781	0.105385	0.140767	0.000334013	0.198675	0.000951889	-0.291638
merck-NM_016534_s_at	ENSG00000234608	MAPKAPK5-AS1	0.76343	-0.0124734	0.576609	-0.0291146	0.706559	0.0228256	0.759206	-0.0130389
merck-BC103992_s_at	ENSG00000162585	FAAP20	0.665065	0.0165423	0.760492	-0.0128239	0.739842	0.0170809	0.757268	0.0122777
merck-U32331_at	ENSG00000050165	DKK3	0.2056	0.047213	0.330902	0.0562725	0.254177	0.0575093	0.518955	-0.00976627
merck-BC062576_a_at	ENSG00000215154	LOC652276	0.0813449	0.0640957	0.00325332	0.109048	0.488168	0.0210872	0.888672	0.00531103
merck-AK000451_at	ENSG00000234665		0.565149	-0.103577	0.120488	-0.285843	0.319745	-0.180563	0.435805	0.122106
merck-NM_001040071_x_at	ENSG00000197468		0.632065	-0.0121329	0.0537047	-0.0524394	0.683106	0.0239219	0.940116	-0.00332853
merck-NM_001039766_a_at	ENSG00000241769	LINC00893	0.00993888	-0.115434	0.51068	-0.0404233	0.00814448	-0.159192	0.868043	-0.00714301
merck-NM_001039789_at	ENSG00000179335	CLK3	0.0618419	0.08644	0.608973	0.0305044	0.071901	0.105235	0.780294	0.0132324
merck-ENST00000334708_at	ENSG00000186910	SERPINA11	0.116346	-0.0614431	0.0437005	-0.135082	0.634531	-0.0233047	0.709592	0.00976627
merck-XM_941135_s_at	ENSG00000129048	ACKR4	0.0311136	-0.200014	0.111654	0.164478	0.523485	0.055249	0.00174906	-0.302075
merck-CR749861_x_at	ENSG00000211893		0.590086	-0.0459931	0.99068	-0.00170584	0.523372	-0.0768078	0.981742	-0.00137184
merck-ENST00000376724_at	ENSG00000204614	TRIM40	0.785927	0.00726557	0.0104151	-0.0758445	0.0731861	0.0785764	0.908563	-0.00513041
merck-BM888311_x_at	ENSG00000116251	RPL22	0.253137	0.0502885	0.759102	-0.0216591	0.268528	0.0390085	0.473376	0.0372804
merck-CR590337_at	ENSG00000183654	42440	0.959059	0.00382666	0.685624	-0.0379549	0.420551	0.0669365	0.722447	-0.0181564
merck-XM_939191_at	ENSG00000276717		0.703954	0.014949	0.852045	0.00895564	0.71809	-0.0200511	0.551075	0.0225686
merck-K03208_x_at	ENSG00000121335	PRB2	0.3527	0.0350786	0.701938	-0.0122319	0.167052	0.0660159	0.949436	0.00259746
merck-XM_926748_at	ENSG00000275450	PTGER4P2-CDK2AP2P2	0.461354	-0.0924599	0.916617	0.0173443	0.0621428	-0.261329	0.650031	0.0494377
merck-CR591356_s_at	ENSG00000233325		0.0345508	-0.15314	0.28293	-0.0883623	0.240498	-0.121167	0.501745	-0.0460318
merck-AK124953_a_at	ENSG00000258488		0.63839	-0.0275012	0.816788	0.0129142	0.278578	0.0593631	0.174709	-0.0669577
merck-CR598129_at	ENSG00000246273	SBF2-AS1	0.0600957	-0.111922	0.606219	-0.0363143	0.2712	-0.0616108	0.201973	-0.0611521
merck-AK097539_at	ENSG00000112763	BTN2A1	0.00930042	0.141722	0.041641	0.138173	0.0664771	0.225263	0.569526	-0.0462167
merck-XM_498275_at	ENSG00000250316		0.155662	0.0836297	0.422185	-0.0447782	0.376154	0.0342597	0.134162	0.0832434
merck-XM_372002_s_at	ENSG00000213205		0.611424	-0.0129909	0.935374	-0.00263401	0.848014	0.00805004	0.558347	-0.016462
merck-XM_930197_x_at	ENSG00000124900	TRIM51	0.90207	-0.00832491	0.479172	-0.0562174	0.384006	-0.0489349	0.54906	0.0437311
merck-XM_931212_at	ENSG00000186350	RXRA	0.130573	0.0545603	0.256996	0.0674959	0.0251277	0.10526	0.367888	-0.0345152
merck-BP425336_at	ENSG00000243550		0.0530405	-0.0463386	0.270676	-0.0312268	0.747506	-0.00733259	0.194624	-0.0287656
merck-CR599795_at	ENSG00000139218	SCAF11	0.37217	-0.0664925	0.291434	-0.0901535	0.704222	-0.0268017	0.811936	-0.01254
merck-BG192448_at	ENSG00000133835	HSD17B4	0.248036	-0.0291268	0.0931823	0.0347088	0.57863	0.0103554	0.0812721	-0.0499194
merck-ENST00000299959_at	ENSG00000067900	ROCK1	0.741229	-0.00888684	0.309519	0.0392694	0.991125	0.000571957	0.437222	-0.0260434
merck-AA025573_x_at	ENSG00000226816		0.0802823	-0.0443195	0.0794009	-0.066352	0.902794	-0.00439755	0.562316	-0.01337
merck-XM_374920_x_at	ENSG00000124900	TRIM51	0.584635	0.032813	0.459802	-0.0192509	0.669322	-0.013165	0.41925	0.0485862
merck-CR620599_at	ENSG00000281741	LOC100996720	0.578462	0.0480071	0.531531	-0.0649121	0.20025	0.123176	0.936894	0.00544004
merck-CR613601_at	ENSG00000188687	SLC4A5	0.0844943	-0.15948	0.683186	-0.0439805	0.407268	-0.0924513	0.353248	-0.0878018
merck-BG402330_at	ENSG00000256188	TAS2R30	0.165096	0.0893436	0.187999	0.0980906	0.379832	0.0550509	0.752756	0.0158471
merck-T96671_at	ENSG00000228227		0.422642	0.0508533	0.90189	0.0100594	0.121434	0.135055	0.630671	-0.030632
merck-N23070_s_at	ENSG00000004897	CDC27	0.263397	-0.0917489	0.250864	-0.0924915	0.37851	-0.0696533	0.860596	-0.0123078
merck-AW338381_at	ENSG00000204371	EHMT2	0.421741	-0.0662718	0.340049	0.0974986	0.412977	-0.0848829	0.459334	-0.0595523
merck-CF993718_at	ENSG00000172932	ANKRD13D	0.142237	0.0441848	0.580655	0.0121064	0.0485122	0.0471789	0.674083	0.0120369
merck-AK160373_at	ENSG00000140548	ZNF710	0.916129	-0.00392127	0.149784	0.055816	0.676389	-0.0115922	0.569599	-0.0212183
merck-BQ777539_a_at	ENSG00000169213	RAB3B	0.340229	0.0586019	0.811815	0.0222361	0.391645	0.0686273	0.74406	0.00985658
merck-NM_022769_a_at	ENSG00000140577	CRTC3	0.0319584	0.141489	0.441903	0.0697938	0.849663	0.0159446	0.0461427	0.102466
merck-NM_032989_s_at	ENSG00000002330	BAD	0.308742	0.040219	0.631579	0.0188344	0.894316	0.00434487	0.315836	0.0296644
merck-CR625050_s_at	ENSG00000135439	AGAP2	0.0741395	0.0829431	0.982817	0.00106866	0.622508	-0.0225722	0.0621522	0.0953835
merck-BC034987_at	ENSG00000198740	ZNF652	0.0442495	0.102038	0.515649	0.0310663	0.406112	0.0310236	0.0885054	0.0709958
merck-NM_018053_at	ENSG00000158156	XKR8	0.145122	0.0830427	0.0800182	0.0713541	0.188124	0.0529913	0.667676	0.0221816
merck-NM_024664_at	ENSG00000127125	PPCS	0.00312376	-0.21388	0.263646	-0.0718057	0.00962156	-0.171186	0.170074	-0.0852861
merck-NM_014575_s_at	ENSG00000283245	SCHIP1	0.581755	-0.0285018	0.828407	-0.0133457	0.0623774	-0.0704536	0.745722	0.0174769
merck-NM_000938_s_at	ENSG00000047315	POLR2B	0.488458	-0.0177615	0.623139	0.00907605	0.0452189	0.0319267	0.110438	-0.0398951
merck-NM_023924_s_at	ENSG00000028310	BRD9	0.920808	-0.00388185	0.258884	0.0393446	0.477155	-0.0427438	0.943941	0.00368117
merck-NM_006649_at	ENSG00000156697	UTP14A	0.130442	0.053931	0.0251665	0.0734262	0.45962	-0.0256001	0.340726	0.0370912
merck-NM_030981_s_at	ENSG00000174903	RAB1B	0.0888857	0.0672293	0.145176	0.0721619	0.249634	0.046627	0.676021	0.00965876
merck-NM_001933_s_at	ENSG00000119689	DLST	0.0251585	-0.0752338	0.801289	-0.00842382	0.797454	0.00933946	0.018447	-0.0769605
merck-NM_004152_at	ENSG00000104904	OAZ1	0.355893	0.0125121	0.0443421	0.0323858	0.0565265	0.0335573	0.148368	-0.0205431
merck-NM_001009813_s_at	ENSG00000105419	MEIS3	0.517992	0.0228568	0.379442	0.0510547	0.515328	0.0408799	0.544907	-0.0223837
merck-NM_015703_s_at	ENSG00000189306	RRP7A	0.671885	-0.0230238	0.973845	-0.0018112	0.548013	-0.0358326	0.97085	-0.00177178
merck-AW178507_a_at	ENSG00000010244	ZNF207	0.556131	-0.0438887	0.986275	0.000923159	0.61953	-0.0255098	0.687277	-0.0297074
merck-AK128882_s_at	ENSG00000197536	C5orf56	0.417121	-0.0333376	0.758191	0.016371	0.0725976	-0.0703858	0.997318	-0.000133313
merck-CD370110_at	ENSG00000134851	TMEM165	0.656338	0.0153798	0.0593082	0.10517	0.75822	-0.0104658	0.624659	-0.0237126
merck-CR624090_a_at	ENSG00000197702	PARVA	0.37145	0.0326919	0.225834	0.0620423	0.185117	0.0580988	0.461783	-0.027097
merck-NM_007158_at	ENSG00000009307	CSDE1	0.0638014	-0.056279	0.306699	-0.0173042	0.162118	-0.0279607	0.2483	-0.0328854
merck-EB386752_s_at	ENSG00000151353	TMEM18	0.342173	-0.0323743	0.205813	-0.0439654	0.0606297	-0.109557	0.254454	0.0490722
merck-AW080845_a_at	ENSG00000114861	FOXP1	0.122881	-0.0771103	0.703487	0.0259438	0.548477	0.0489826	0.0255053	-0.116219
merck-BU618839_at	ENSG00000060982	BCAT1	0.799582	0.035204	0.261267	-0.190547	0.153268	-0.195973	0.0939723	0.228852
merck-AI991422_s_at	ENSG00000101474	APMAP	0.0888798	0.0424933	0.0856377	0.0369514	0.0852808	0.0389884	0.842824	0.00437784
merck-BG773501_s_at	ENSG00000101474	APMAP	0.568489	-0.0280037	0.549018	-0.0281012	0.165525	0.0554924	0.327432	-0.0476703
merck-AI446228_a_at	ENSG00000118816	CCNI	0.0766902	0.0857692	0.275455	0.0602863	0.00474816	0.133758	0.711738	-0.0165007
merck-AW956406_a_at	ENSG00000173068	BNC2	0.473986	-0.0746719	0.16092	0.11849	0.105607	0.169101	0.0456566	-0.222083
merck-BU625463_s_at	ENSG00000172638	EFEMP2	0.41061	-0.0266598	0.311047	0.0547975	0.0213027	-0.116975	0.717334	0.0166986
merck-BM556628_at	ENSG00000108671	PSMD11	0.227741	0.0284416	0.498366	0.0199583	0.0179557	0.0758044	0.28821	-0.0234287
merck-NM_024753_at	ENSG00000123607	TTC21B	0.633554	-0.0254657	0.684238	0.0213129	0.359272	-0.0417202	0.797827	-0.0107597
merck-AK222874_s_at	ENSG00000205060	SLC35B4	0.655264	-0.0177386	0.76443	-0.0172641	0.661654	-0.0219777	0.941598	0.00221902
merck-ENST00000310246_a_at	ENSG00000174606	ANGEL2	0.277908	-0.0456899	0.138054	-0.0659707	0.054421	-0.151411	0.222283	0.0691036
merck-CR601695_a_at	ENSG00000161217	PCYT1A	0.589515	-0.0180933	0.868811	0.00579984	0.114812	-0.0692319	0.598081	0.0189821
merck-BC013331_s_at	ENSG00000113648	H2AFY	0.100286	0.0373528	0.0511251	0.0560769	0.141059	0.0326266	0.745942	-0.00532393
merck-AF064729_a_at	ENSG00000130227	XPO7	0.0122291	0.0982469	0.146967	0.0839723	0.0117097	0.146762	0.568128	-0.0216054
merck-NM_013253_s_at	ENSG00000050165	DKK3	0.0222844	-0.0265035	0.524555	0.0117301	0.525122	-0.0112435	0.0552937	-0.0251059
merck-CR607734_at	ENSG00000050165	DKK3	0.966877	0.00311208	0.80863	-0.0170784	0.212704	-0.11112	0.35122	0.0739287
merck-M27544_a_at	ENSG00000017427	IGF1	0.274441	-0.0735459	0.928777	0.00990389	0.0368632	-0.176042	0.787779	0.0228052
merck-CR592887_at	ENSG00000123983	ACSL3	0.977563	0.00113101	0.523973	-0.0194967	0.48263	0.035228	0.812813	-0.0106436
merck-CN482609_a_at	ENSG00000113739	STC2	0.000122635	0.512878	0.0138226	0.379488	0.0167083	0.314381	0.0840593	0.170594
merck-BX353674_s_at	ENSG00000249915	PDCD6	0.0918729	0.0612653	0.0706641	0.065454	0.829232	0.00597795	0.394123	0.0297977
merck-CR593570_a_at	ENSG00000148358	GPR107	0.572474	-0.032436	0.509486	0.0583045	0.0784896	-0.170594	0.556215	0.0400585
merck-CR600692_s_at	ENSG00000139719	VPS33A	0.458096	0.0421069	0.9228	0.00697386	0.933761	0.00493187	0.372406	0.0362999
merck-BG399761_a_at	ENSG00000137815	RTF1	0.743258	-0.0180647	0.303578	-0.0556002	0.0611618	-0.128304	0.178266	0.0790806
merck-DT807100_at	ENSG00000167286	CD3D	0.0793947	-0.109289	0.646593	0.0511902	0.0126095	-0.288108	0.73056	0.0334057
merck-BP288105_a_at	ENSG00000113083	LOX	0.552706	0.0219128	0.208298	-0.0714796	0.464874	0.0366429	0.31124	0.0316081
merck-NM_001102_at	ENSG00000072110	ACTN1	0.0695538	0.0829653	0.103217	0.110006	0.867728	-0.00926922	0.321088	0.0411164
merck-BE676284_s_at	ENSG00000204160	ZDHHC18	0.477917	0.0323715	0.375753	-0.0383462	0.194171	0.0550132	0.690062	0.0173694
merck-CF131182_x_at	ENSG00000122406	RPL5	0.229017	-0.0363494	0.0618491	-0.0270977	0.332278	-0.0128766	0.537635	-0.017378
merck-CR600157_a_at	ENSG00000206538	VGLL3	0.792347	-0.0176719	0.804335	-0.0305445	0.788024	0.0419611	0.814593	-0.0285591
merck-NM_015113_at	ENSG00000074755	ZZEF1	0.0185032	0.127919	0.253328	0.0779868	0.099974	0.103537	0.210337	0.0353323
merck-AY533677_s_at	ENSG00000186716	BCR	0.0800097	0.0752933	0.740208	0.0171386	0.606459	-0.0252539	0.0130591	0.082379
merck-CN388643_a_at	ENSG00000135862	LAMC1	0.333463	-0.0554153	0.419285	0.053473	0.776828	-0.0122594	0.200761	-0.0713269
merck-NM_012120_at	ENSG00000198087	CD2AP	0.0125111	-0.0602856	0.271801	-0.0331986	0.752998	-0.0106715	0.114324	-0.0399596
merck-BE791033_a_at	ENSG00000139352	ASCL1	0.835043	0.00334143	0.00401672	-0.0908007	0.910874	0.00444772	0.232526	0.0397145
merck-BC111712_a_at	ENSG00000277401	TJP1	0.355619	-0.0531884	0.1128	0.124561	0.470622	0.0434712	0.0127279	-0.131412
merck-BG569403_a_at	ENSG00000091583	APOH	0.0395721	0.054103	0.799857	-0.00590521	0.392265	-0.0184958	0.00295078	0.0672028
merck-CR600000_s_at	ENSG00000100138	SNU13	0.198099	-0.0470947	0.852241	0.00729998	0.79396	0.00910114	0.0410792	-0.0554239
merck-ENST00000306467_a_at	ENSG00000168944	CEP120	0.578981	-0.0344708	0.0309322	-0.120974	0.185883	-0.0581038	0.358564	0.0505773
merck-BP376546_at	ENSG00000198467	TPM2	0.369618	0.0484307	0.0107762	0.147309	0.0401448	-0.107397	0.532873	0.0466683
merck-BM451178_a_at	ENSG00000129657	SEC14L1	0.0143631	0.145825	0.771621	0.0146551	0.783485	-0.0130346	0.00319911	0.146993
merck-CR623119_a_at	ENSG00000198816	ZNF358	0.546249	-0.0134195	0.626454	-0.0133406	0.889271	0.00404885	0.628548	-0.0100157
merck-CR597404_a_at	ENSG00000067167	TRAM1	0.317597	-0.0297769	0.528994	0.0283921	0.207678	0.0679826	0.0590472	-0.0807922
merck-NM_018072_at	ENSG00000119285	HEATR1	0.0538677	0.04552	0.00912496	0.0750568	0.114053	0.0586105	0.475648	-0.0201389
merck-AF231981_a_at	ENSG00000012660	ELOVL5	0.185582	0.0674164	0.692112	0.0211624	0.0631929	0.104222	0.976099	-0.00120842
merck-CX163414_s_at	ENSG00000204370	SDHD	0.0571398	-0.0880527	0.739535	-0.0138674	0.62963	-0.0177106	0.0405209	-0.0719892
merck-BX100573_at	ENSG00000144401	METTL21A	0.193762	-0.0937522	0.82954	0.0173694	0.538819	-0.0606099	0.331676	-0.066562
merck-ENST00000264845_a_at	ENSG00000112902	SEMA5A	0.0644075	0.119333	0.294729	0.064877	0.574796	-0.0442539	0.0822296	0.116817
merck-NM_139353_at	ENSG00000103168	TAF1C	0.127984	0.0795844	0.0658488	0.0747407	0.0478597	0.0899227	0.936187	-0.00383168
merck-NM_152227_at	ENSG00000089006	SNX5	0.000710182	-0.0860745	0.010947	-0.0887236	0.0113927	-0.0961891	0.774519	0.00691509
merck-NM_015127_a_at	ENSG00000121940	CLCC1	0.214488	-0.0340257	0.815839	0.0058751	0.35515	-0.0363393	0.616614	-0.0157783
merck-ENST00000371821_at	ENSG00000162374	ELAVL4	0.479109	0.0277765	0.354736	-0.0357824	0.546346	0.0255198	0.474385	0.028529
merck-BI548174_s_at	ENSG00000213625	LEPROT	0.363043	-0.0827051	0.346243	-0.0687904	0.391655	-0.0564607	0.806134	-0.0209603
merck-NM_014748_at	ENSG00000115234	SNX17	0.274938	-0.0572624	0.153413	-0.060793	0.12073	-0.0745727	0.808943	0.0114047
merck-AK223488_a_at	ENSG00000106636	YKT6	0.24683	0.0397087	0.0780539	0.0763613	0.215994	0.0606024	0.404254	-0.0276475
merck-L26081_a_at	ENSG00000075213	SEMA3A	0.239382	-0.0777482	0.602046	-0.0298572	0.0215272	-0.156172	0.708066	0.0242888
merck-CR613455_a_at	ENSG00000146674	IGFBP3	0.409841	0.0827159	0.141959	-0.15777	0.790737	-0.0301983	0.102386	0.167588
merck-NM_006854_s_at	ENSG00000136240	KDELR2	0.00928478	-0.136812	0.822525	0.0093821	0.16989	-0.0586682	0.0308315	-0.107309
merck-AK026568_x_at	ENSG00000147403	RPL10	0.0224155	-0.0924377	0.247842	-0.0420037	0.0651258	-0.067965	0.285892	-0.0355989
merck-BG700129_s_at	ENSG00000165716	FAM69B	0.824647	0.00671584	0.609523	0.012262	0.915802	0.00192408	0.99098	0.000361236
merck-ENST00000223837_s_at	ENSG00000106993	CDC37L1	0.184334	0.0824263	0.0528929	0.126322	0.00486647	0.231244	0.184364	-0.103851
merck-BI752394_a_at	ENSG00000135046	ANXA1	0.0273796	0.156946	0.0986867	0.113112	0.0240336	0.191696	0.98893	-0.00107081
merck-BU684868_at	ENSG00000270179		0.0857604	-0.0667211	0.780171	-0.0136567	0.477153	-0.035356	0.237106	-0.0406649
merck-NM_006819_s_at	ENSG00000168439	STIP1	0.0208026	0.26713	0.119342	0.111441	0.0405052	0.35596	0.907132	0.0159632
merck-CR593659_a_at	ENSG00000180304	OAZ2	0.184866	-0.0342823	0.431744	-0.0240673	0.387733	-0.0247698	0.69339	-0.00981358
merck-BU934333_at	ENSG00000005100	DHX33	0.388741	-0.0236273	0.706339	-0.015207	0.290575	0.0346511	0.155909	-0.0369106
merck-CR614500_a_at	ENSG00000091947	TMEM101	0.594451	0.0225049	0.192435	0.0690513	0.2963	0.0492987	0.309365	-0.0352592
merck-ENST00000356385_s_at	ENSG00000142046	TMEM91	0.0403492	0.113474	0.165401	0.0799636	0.185341	0.0638911	0.271777	0.0426947
merck-AF289556_a_at	ENSG00000158470	B4GALT5	0.00234581	0.307503	0.032264	0.27029	0.0443219	0.209078	0.283071	0.0721913
merck-M55994_a_at	ENSG00000028137	TNFRSF1B	0.0526999	0.186191	0.371198	0.111451	0.604457	-0.0422797	0.123279	0.162586
merck-BX346036_at	ENSG00000156973	PDE6D	0.670051	-0.0217329	0.281067	-0.0537941	0.286144	-0.0482074	0.535134	0.0288688
merck-CR607069_a_at	ENSG00000115963	RND3	0.00424389	0.383694	0.03525	0.178325	0.269061	0.0925341	0.040326	0.254392
merck-CR599662_a_at	ENSG00000038002	AGA	0.10151	-0.0655177	0.583271	-0.021639	0.112576	-0.0939038	0.953534	-0.00258456
merck-NM_000940_at	ENSG00000105852	PON3	0.0974597	-0.154148	0.899518	0.011695	0.0708443	-0.20304	0.639227	-0.0431376
merck-AL548719_s_at	ENSG00000083750	RRAGB	0.845621	-0.00561421	0.03026	-0.0557257	0.958643	-0.00235556	0.610068	0.0196143
merck-AF220051_a_at	ENSG00000101901	ALG13	0.82828	-0.0103949	0.570411	-0.0156686	0.339922	-0.0326141	0.748903	0.0149569
merck-BC030155_a_at	ENSG00000164761	TNFRSF11B	0.000828316	0.217357	0.0259338	0.319067	0.0210073	0.183806	0.774702	-0.0244178
merck-NM_005094_s_at	ENSG00000167114	SLC27A4	0.335871	0.0305115	0.147563	0.0561923	0.219471	0.0525523	0.392669	-0.0236008
merck-NM_003850_at	ENSG00000136143	SUCLA2	0.00410995	-0.0995155	0.734115	-0.0129092	0.561485	-0.0212326	0.0171269	-0.0818501
merck-CR605525_s_at	ENSG00000103876	FAH	0.755884	-0.0168204	0.771669	-0.0246644	0.420505	-0.0636628	0.308597	0.0301288
merck-NM_004691_at	ENSG00000159720	ATP6V0D1	0.796969	0.00898073	0.678665	0.0172791	0.187014	0.0502068	0.284524	-0.0271142
merck-NM_000371_at	ENSG00000118271	TTR	0.974702	0.000267343	0.20801	-0.0100193	0.190747	0.01389	0.727593	-0.00337584
merck-NM_014183_at	ENSG00000125971	DYNLRB1	0.664636	-0.00946238	0.255406	0.0379298	0.87369	0.00364748	0.191562	-0.0278023
merck-NM_021647_a_at	ENSG00000198948	MFAP3L	0.73483	0.0184173	0.0757929	-0.129553	0.144208	0.0835258	0.670437	0.0262111
merck-AK125917_s_at	ENSG00000154518	ATP5G3	0.00394617	-0.101549	0.0164995	-0.0650727	0.471188	-0.0310939	0.137805	-0.0558927
merck-NM_002009_s_at	ENSG00000140285	FGF7	0.736621	0.0168505	0.990353	-0.000431476	0.49456	-0.0331559	0.472302	0.0359817
merck-NM_018451_at	ENSG00000151849	CENPJ	0.0458218	0.102608	0.164569	0.0929781	0.583609	0.0284699	0.190199	0.0464919
merck-NM_001008216_at	ENSG00000117308	GALE	0.311159	0.0297676	0.0137132	0.0742641	0.900342	0.00445524	0.894134	-0.00460576
merck-BC007793_s_at	ENSG00000142252	GEMIN7	0.0957244	0.0440823	0.0709984	0.0780771	0.137982	0.0687753	0.329099	-0.0286796
merck-NM_001939_a_at	ENSG00000102385	DRP2	0.175805	0.0562066	0.0422623	-0.0831244	0.449642	0.0319543	0.111193	0.0735717
merck-NM_006571_at	ENSG00000104671	DCTN6	0.0698934	-0.0963475	0.37215	-0.0436443	0.0214642	-0.163833	0.762198	0.0159761
merck-NM_198277_at	ENSG00000134955	SLC37A2	0.903912	0.00796941	0.895325	-0.0185083	0.72314	-0.034192	0.626114	0.0354398
merck-NM_000732_at	ENSG00000167286	CD3D	0.120896	-0.11961	0.896367	0.0120964	0.00209122	-0.398451	0.377812	0.102892
merck-NM_002693_s_at	ENSG00000140521	POLG	0.00245755	0.112839	0.495592	0.0243533	0.0307386	0.0771465	0.0228126	0.0583181
merck-NM_002805_s_at	ENSG00000087191	PSMC5	0.055639	0.0403101	0.35419	0.0258635	0.372511	-0.0237212	0.0205177	0.0427807
merck-BG195963_at	ENSG00000250686		0.172036	0.0403129	0.3321	-0.0261144	0.297073	0.0375736	0.356098	0.0300342
merck-BX108648_a_at	ENSG00000188921	HACD4	0.769076	-0.0217394	0.656721	0.039751	0.349343	0.089446	0.175495	-0.0898876
merck-NM_001001891_s_at	ENSG00000146205	ANO7	0.908764	-0.00640119	0.178833	-0.0838017	0.702929	0.0189574	0.682768	0.0186811
merck-NM_020386_at	ENSG00000127252	HRASLS	0.607348	-0.0529204	0.308376	-0.11839	0.0543568	-0.129822	0.494751	0.0720021
merck-NM_015407_at	ENSG00000248487	ABHD14A	0.854314	-0.00696311	0.564289	0.02485	0.369938	-0.033028	0.974325	0.00126003
merck-BC029882_a_at	ENSG00000164326	CARTPT	0.0654876	0.0832907	0.169057	0.0553594	0.18838	-0.0421743	0.0742102	0.0836648
merck-NM_002488_at	ENSG00000131495	NDUFA2	0.950684	0.00286409	0.705676	-0.0158743	0.237718	0.0528383	0.622771	-0.0205259
merck-NM_001242_at	ENSG00000139193	CD27	0.625876	-0.0269823	0.411707	0.0522488	0.330256	-0.0471212	0.689396	-0.0224482
merck-NM_005954_s_at	ENSG00000087250	MT3	0.586753	0.0611363	0.0661201	-0.170674	0.514578	0.048077	0.374549	0.10681
merck-NM_172341_at	ENSG00000205155	PSENEN	0.0554087	-0.122377	0.0794639	-0.0770787	0.478723	-0.0367884	0.276896	-0.0683209
merck-AK074711_at	ENSG00000164161	HHIP	0.747414	-0.0160865	0.0518362	0.186067	0.144756	-0.110197	0.637498	-0.0328596
merck-NM_000612_at	ENSG00000167244	IGF2	0.075877	-0.115863	0.863695	0.0153676	0.272665	-0.0953412	0.216196	-0.0679683
merck-NM_007260_a_at	ENSG00000011009	LYPLA2	0.495277	-0.0564152	0.487775	-0.0486113	0.354137	-0.0579859	0.973459	-0.00244694
merck-NM_019006_s_at	ENSG00000086666	ZFAND6	0.0232567	-0.0908838	0.132517	-0.0373277	0.125339	-0.0489224	0.178091	-0.0469306
merck-CR591922_a_at	ENSG00000150337	FCGR1A	0.0241203	0.285655	0.0246762	0.250467	0.106266	0.114938	0.322009	0.112633
merck-NM_017951_s_at	ENSG00000136699	SMPD4	0.0434724	0.0871568	0.259807	0.0566037	0.580385	0.0216064	0.174038	0.0505515
merck-NM_183240_s_at	ENSG00000171227	TMEM37	0.21222	-0.0440901	0.269453	-0.0416575	0.950874	0.00244587	0.429437	-0.0276346
merck-NM_002492_at	ENSG00000136521	NDUFB5	0.00338344	-0.142067	0.130837	-0.0775202	0.106337	-0.0852141	0.113954	-0.0601501
merck-NM_001016_x_at	ENSG00000112306	RPS12	0.0619718	-0.0663234	0.433621	-0.0190301	0.0316262	-0.0502269	0.302409	-0.0294665
merck-XM_935781_s_at	ENSG00000164638	SLC29A4	0.789749	-0.035237	0.275473	-0.117066	0.554616	-0.054662	0.696937	0.0461694
merck-NM_013245_at	ENSG00000132612	VPS4A	0.028755	0.0354133	0.0361216	0.0567692	0.840583	0.00421693	0.587963	0.00867396
merck-NM_012447_at	ENSG00000066923	STAG3	0.533159	-0.0457222	0.965679	-0.0023079	0.0646022	-0.09718	0.878355	0.0107984
merck-NM_001002812_s_at	ENSG00000178104	PDE4DIP	0.0436791	0.15625	0.190584	0.0804553	0.0201591	0.282898	0.677439	-0.0398865
merck-NM_015379_at	ENSG00000164713	BRI3	0.347129	0.0287584	0.85098	0.00784685	0.571671	0.0205704	0.722524	0.013641
merck-AK130770_x_at	ENSG00000100380	ST13	0.154749	-0.0593352	0.0173106	-0.059318	0.779144	-0.00769884	0.479831	-0.0295138
merck-CA425318_at	ENSG00000175582	RAB6A	0.63036	0.022826	0.5049	-0.030409	0.656669	0.0171612	0.517329	0.026052
merck-AL121735_s_at	ENSG00000070831	CDC42	0.0135718	0.0978512	0.124046	0.0830391	0.197785	0.0949624	0.868563	0.0079988
merck-U77948_s_at	ENSG00000263001	GTF2I	0.400034	0.020093	0.832915	-0.00827832	0.142393	0.0499058	0.833348	-0.00487669
merck-BM739502_s_at	ENSG00000243147	MRPL33	0.453538	-0.0238882	0.96576	0.00107869	0.466815	0.0197074	0.219068	-0.0356118
merck-AK222831_a_at	ENSG00000242110	AMACR	0.0222667	-0.135513	0.959224	0.00288487	0.110141	-0.121947	0.279476	-0.0670652
merck-NM_006372_at	ENSG00000135316	SYNCRIP	0.108599	-0.135657	0.284725	-0.0679124	0.0593853	-0.178044	0.95411	-0.00481218
merck-DB218625_a_at	ENSG00000179915	NRXN1	0.471531	0.0889164	0.029408	-0.11543	0.304133	-0.0403556	0.164878	0.161447
merck-BM548257_s_at	ENSG00000135052	GOLM1	0.387719	0.0386981	0.487581	-0.0348793	0.12273	0.0776708	0.832452	0.00926312
merck-AI346596_x_at	ENSG00000186162	CIDECP	0.89654	0.0046588	0.159046	0.0432279	0.422093	0.0252589	0.388199	-0.0283011
merck-NM_014504_at	ENSG00000154710	RABGEF1	0.100962	0.0515858	0.0428176	-0.113072	0.415265	0.0218698	0.0672209	0.0875481
merck-BI818355_s_at	ENSG00000081026	MAGI3	0.878303	-0.0113073	0.911143	0.00888038	0.592052	0.0368737	0.51101	-0.0361838
merck-NM_015644_at	ENSG00000214021	TTLL3	0.532676	-0.0273235	0.322361	-0.05845	0.0305919	-0.149346	0.12543	0.0830671
merck-AW965919_at	ENSG00000076053	RBM7	0.939739	-0.00257739	0.674176	0.0190151	0.0366178	0.108654	0.0453501	-0.0728149
merck-BI666547_a_at	ENSG00000149761	NUDT22	0.46458	0.022793	0.845126	0.00533325	0.735225	-0.0113438	0.387091	0.0269895
merck-NM_015646_s_at	ENSG00000127314	RAP1B	0.634726	-0.0171881	0.747852	0.00788197	0.497414	0.0145071	0.372203	-0.0288559
merck-X08004_a_at	ENSG00000127314	RAP1B	0.761211	0.0181901	0.494716	0.0301582	0.154081	0.0419887	0.73178	-0.0187284
merck-NM_001024226_at	ENSG00000143761	ARF1	0.292839	0.0257775	0.321097	0.023676	0.434516	0.0171863	0.783127	0.00580988
merck-ENST00000249480_a_at	ENSG00000125977	EIF2S2	0.0105843	0.089894	0.333699	0.0304893	0.133872	0.0926194	0.61869	0.0239018
merck-BC107588_x_at	ENSG00000125977	EIF2S2	0.160489	0.0621462	0.594681	-0.0139527	0.33364	0.0418106	0.352437	0.0442342
merck-NM_198257_at	ENSG00000169016	E2F6	0.839769	0.00696741	0.472073	-0.0266361	0.352419	0.0290996	0.951511	0.00175457
merck-AB062293_a_at	ENSG00000164163	ABCE1	0.204331	-0.0901076	0.702373	0.0133206	0.0244864	-0.103823	0.595429	-0.0364891
merck-NM_018044_x_at	ENSG00000130305	NSUN5	0.229903	0.0434451	0.467002	0.0227629	0.102275	0.0485787	0.84382	0.00593029
merck-NM_017451_at	ENSG00000175866	BAIAP2	0.238883	0.0652095	0.660086	-0.0289039	0.91571	0.0057271	0.0662221	0.0743243
merck-AV734165_a_at	ENSG00000117000	RLF	0.0363655	0.108771	0.342173	0.0483705	0.729447	0.0173669	0.152801	0.0781173
merck-DA711453_s_at	ENSG00000028310	BRD9	0.0453627	0.132099	0.263705	0.0440307	0.533037	-0.0208037	0.0347653	0.125117
merck-NM_016038_s_at	ENSG00000126524	SBDS	0.84593	-0.0073394	0.395332	0.0219652	0.751497	-0.00801242	0.726151	-0.0121745
merck-AF087899_s_at	ENSG00000151366	NDUFC2	0.0633022	-0.0549387	0.12909	-0.0499459	0.759079	-0.0110001	0.322727	-0.0272475
merck-NM_005566_s_at	ENSG00000134333	LDHA	0.036398	0.130683	0.156738	0.122529	0.186113	0.0788046	0.539979	0.0331391
merck-NM_000135_at	ENSG00000187741	FANCA	0.103173	0.0789845	0.918932	0.00437497	0.0569805	0.130449	0.961792	0.00256736
merck-NM_205853_at	ENSG00000272573	MUSTN1	0.940784	-0.00446815	0.732987	0.041492	0.331834	-0.0709377	0.77825	0.0182854
merck-X03342_x_at	ENSG00000144713	RPL32	0.962682	-0.000412124	0.434446	0.00925667	0.28169	-0.0123748	0.741405	0.00269207
merck-DA569092_a_at	ENSG00000173905	GOLIM4	0.807784	-0.0101039	0.657508	0.0152171	0.968886	0.00127185	0.638926	-0.0173522
merck-NM_004757_at	ENSG00000164022	AIMP1	0.598465	-0.0247948	0.816517	0.0120813	0.500652	0.0315128	0.248883	-0.0479799
merck-BC060859_a_at	ENSG00000185262	UBALD2	0.0336313	0.103459	0.562886	0.0317536	0.552735	0.03581	0.0826213	0.0693874
merck-BM685962_at	ENSG00000187764	SEMA4D	0.0213165	0.15353	0.042202	0.166299	0.242097	0.132446	0.926315	0.00657536
merck-NM_007111_s_at	ENSG00000198176	TFDP1	0.0265291	-0.112035	0.0961907	-0.0843235	0.504937	-0.038153	0.243956	-0.0540951
merck-NM_003631_at	ENSG00000227345	PARG	0.255966	-0.0350693	0.973081	0.000908107	0.829541	-0.00724981	0.304324	-0.0313157
merck-XM_930598_at	ENSG00000113924	HGD	0.203793	-0.0612137	0.0291775	-0.119539	0.307272	0.0661488	0.468917	-0.0477821
merck-AI654488_s_at	ENSG00000214021	TTLL3	0.716695	-0.0230238	0.488331	-0.0723124	0.0821592	-0.160023	0.111687	0.0994087
merck-NM_001024960_at	ENSG00000241553	ARPC4	0.0301979	0.0552354	0.0402129	0.0573914	0.866675	-0.00483404	0.193065	0.0334014
merck-ENST00000321956_s_at	ENSG00000170606	HSPA4	0.914813	-0.00523505	0.913264	-0.00661263	0.150424	0.115119	0.218642	-0.0681833
merck-CR599212_a_at	ENSG00000145982	FARS2	0.106025	-0.119067	0.881419	0.0146	0.821423	-0.0236635	0.0674263	-0.111803
merck-NM_001015_a_at	ENSG00000142534	RPS11	0.607142	0.0066886	0.00507594	0.0229887	0.259417	0.0101397	0.48957	-0.00895779
merck-BC070378_a_at	ENSG00000134717	BTF3L4	0.982095	-0.00135535	0.29548	0.0575218	0.529472	0.0268995	0.513276	-0.0413787
merck-CR619042_a_at	ENSG00000087266	SH3BP2	0.0053399	0.105872	0.0576703	0.0968514	0.1396	0.0994302	0.868807	0.00754725
merck-ENST00000296674_a_at	ENSG00000186468	RPS23	0.934078	-0.00289275	0.88819	-0.00556905	0.980192	0.000852918	0.97463	-0.000993399
merck-NM_001101_s_at	ENSG00000075624	ACTB	0.457872	-0.0179443	0.517586	-0.0134059	0.118578	-0.0339386	0.753188	0.00719462
merck-Y10043_a_at	ENSG00000029993	HMGB3	0.0321603	-0.103663	0.625436	-0.029797	0.12907	-0.0974785	0.29871	-0.0351904
merck-BX427115_s_at	ENSG00000139180	NDUFA9	0.103199	-0.0629647	0.118476	-0.0622982	0.13509	-0.0920023	0.70451	0.0163072
merck-NM_003498_at	ENSG00000184602	SNN	0.333404	0.0534343	0.158917	0.0489174	0.0356546	0.0825299	0.787681	-0.0146903
merck-CR608155_a_at	ENSG00000070404	FSTL3	0.00849044	0.19178	0.0462763	0.236309	0.319637	0.0662241	0.473149	0.052663
merck-NM_002538_s_at	ENSG00000197822	OCLN	0.00389614	0.168809	0.206431	0.11981	0.0148782	0.252421	0.720513	-0.0267788
merck-NM_004469_at	ENSG00000165197	VEGFD	0.025009	-0.195178	0.347996	-0.122017	0.0514915	-0.199475	0.695924	-0.0288989
merck-NM_001028_x_at	ENSG00000118181	RPS25	0.610663	-0.00936633	0.653907	-0.00643201	0.107235	-0.0390135	0.450874	0.0156837
merck-NM_144672_s_at	ENSG00000155719	OTOA	0.0307238	-0.0702016	0.0924435	-0.0747156	0.517249	-0.0291272	0.411488	-0.0215365
merck-ENST00000376124_at	ENSG00000153982	GDPD1	0.19834	-0.0791494	0.997835	-0.000220755	0.999292	-7.52575e-05	0.147911	-0.0790118
merck-NM_002274_at	ENSG00000171401	KRT13	0.541437	0.0264863	0.251209	0.0737222	0.249908	0.0630658	0.355794	-0.0411465
merck-BF515386_at	ENSG00000215612	HMX1	0.895945	0.00513615	0.858956	-0.00447531	0.892912	0.00418683	0.898439	0.00466166
merck-NM_173161_at	ENSG00000136697	IL1F10	0.239715	0.0280739	0.75923	-0.0117853	0.604511	-0.00868722	0.213037	0.0380889
merck-BU182699_a_at	ENSG00000157933	SKI	0.198438	0.0734148	0.676042	-0.0289039	0.947833	-0.00520782	0.12583	0.088778
merck-DA392052_a_at	ENSG00000162631	NTNG1	0.0318841	-0.291	0.349944	-0.168165	0.0447826	-0.391517	0.959738	0.00479498
merck-BX440536_a_at	ENSG00000105767	CADM4	0.822887	0.0134209	0.968163	-0.00344679	0.906744	0.0089431	0.839561	0.00978778
merck-AW629326_s_at	ENSG00000283224	ANKRD44	0.988979	-0.000457996	0.577698	-0.0158894	0.286303	-0.052906	0.375258	0.0365837
merck-ENST00000375604_at	ENSG00000126217	MCF2L	0.284021	0.0710166	0.966668	0.00352707	0.426077	0.0689384	0.542908	0.0301116
merck-NM_024979_a_at	ENSG00000126217	MCF2L	0.12188	0.101105	0.320491	-0.0547523	0.928479	0.00565184	0.0680457	0.121341
merck-AI809195_s_at	ENSG00000130038	CRACR2A	0.66971	-0.0282481	0.796341	0.0195168	0.484259	-0.0503147	0.88191	-0.00786118
merck-ENST00000368102_s_at	ENSG00000188004	C1orf204	0.031438	-0.125184	0.347261	-0.057296	0.167415	-0.0845568	0.38282	-0.0523104
merck-BQ953369_at	ENSG00000188064	WNT7B	0.260927	0.0520158	0.974596	0.00173092	0.717011	0.0227579	0.344953	0.0382695
merck-NM_003461_at	ENSG00000159840	ZYX	0.102637	0.104385	0.0179578	0.136301	0.264166	0.043549	0.723246	0.021085
merck-BX648927_at	ENSG00000179855	GIPC3	0.434275	0.0484128	0.522747	-0.0214032	0.155774	0.0419912	0.563368	0.0335906
merck-NM_032580_at	ENSG00000179111	HES7	0.76266	-0.00843744	0.011389	-0.0922757	0.986205	-0.00070742	0.382025	0.0315135
merck-NM_021954_at	ENSG00000121743	GJA3	0.695647	-0.0113144	0.477824	-0.0224468	0.174203	0.0373879	0.36236	-0.0230589
merck-AF222859_a_at	ENSG00000153317	ASAP1	0.00573751	0.106833	0.179966	0.0719462	0.0217969	0.111301	0.716929	0.0123981
merck-NM_001009812_at	ENSG00000179528	LBX2	0.97651	-0.00101705	0.444442	-0.0362591	0.871786	0.00696132	0.730358	0.0105447
merck-CR987456_a_at	ENSG00000188428	BLOC1S5	0.9582	-0.00292788	0.488979	0.0536787	0.537534	-0.0402803	0.957179	-0.00291569
merck-CR625030_a_at	ENSG00000117481	NSUN4	0.143933	0.073614	0.677621	0.017816	0.624535	-0.0213932	0.100127	0.0782033
merck-ENST00000369136_s_at	ENSG00000119979	FAM45A	0.959969	-0.00166498	0.817836	-0.00740032	0.443671	0.0222637	0.70358	-0.0112155
merck-NM_005431_at	ENSG00000196584	XRCC2	0.585095	-0.0185391	0.961522	0.00216742	0.951946	0.00234803	0.370456	-0.0208098
merck-ENST00000357967_s_at	ENSG00000196678	ERI2	0.00158366	-0.168396	0.283617	-0.0579382	0.012011	-0.134583	0.12416	-0.0666609
merck-AI091598_s_at	ENSG00000125166	GOT2	0.00619369	-0.0921797	0.191706	-0.0753879	0.0471397	-0.0971198	0.90792	-0.00437354
merck-NM_017584_s_at	ENSG00000100253	MIOX	0.282281	0.0299037	0.701172	0.0134159	0.481284	-0.0236484	0.127114	0.0376675
merck-NM_170768_s_at	ENSG00000255073	ZFP91	0.469621	0.0414626	0.548393	0.0389382	0.0858217	0.120886	0.397589	-0.044303
merck-H16982_s_at	ENSG00000119686	FLVCR2	0.576468	0.0327714	0.381889	0.0460325	0.133905	0.0768229	0.548194	-0.0308556
merck-CR593549_a_at	ENSG00000204628	RACK1	0.52408	-0.0178647	0.769129	-0.00793214	0.244241	-0.0346686	0.854354	0.00534543
merck-CR457014_s_at	ENSG00000092841	MYL6	0.0288312	-0.0640542	0.88115	0.0051727	0.107042	-0.0562199	0.193492	-0.0341454
merck-CR607300_a_at	ENSG00000148773	MKI67	0.264962	-0.0419958	0.995892	0.000556905	0.286467	-0.0558862	0.875114	-0.0102995
merck-DB220312_a_at	ENSG00000067208	EVI5	0.022447	-0.0854015	0.0878983	-0.0430623	0.309555	-0.0227529	0.0882012	-0.0539446
merck-NM_012204_a_at	ENSG00000125484	GTF3C4	0.759161	0.0085299	0.536154	0.0179765	0.813664	0.00655493	0.905941	-0.00291999
merck-ENST00000333310_at	ENSG00000188735	TMEM120B	0.182429	0.0452405	0.679616	0.0184431	0.212283	0.0524319	0.746197	0.00737523
merck-M94010_a_at	ENSG00000198734	F5	0.608396	-0.020804	0.0560197	-0.112003	0.327533	-0.058149	0.165218	0.0604253
merck-DB364749_at	ENSG00000213066	FGFR1OP	0.873409	0.00607866	0.0175519	-0.0384867	0.115789	-0.0595663	0.194147	0.0566108
merck-DW418932_a_at	ENSG00000065308	TRAM2	0.0305029	0.150483	0.0318767	0.248641	0.0393099	0.236366	0.109502	-0.0911433
merck-BU659479_a_at	ENSG00000153814	JAZF1	0.550781	0.0157503	0.854064	0.00553393	0.140167	0.0529286	0.631735	-0.0168663
merck-BG740109_a_at	ENSG00000125246	CLYBL	0.119527	-0.133127	0.0722133	-0.127205	0.407827	-0.0823367	0.725355	-0.0315608
merck-BQ064784_x_at	ENSG00000182774	RPS17	0.334359	-0.0559127	0.849016	-0.0117301	0.65728	-0.0280761	0.48069	-0.0348421
merck-BC042434_a_at	ENSG00000240230	COX19	0.523721	0.0191663	0.417042	-0.0385068	0.0978242	0.0654013	0.967457	-0.00170297
merck-CR614654_s_at	ENSG00000122644	ARL4A	0.830747	-0.00967883	0.938094	0.00425456	0.77122	-0.0141835	0.934486	-0.00339734
merck-NM_022719_at	ENSG00000100056	DGCR14	0.225538	0.036583	0.423207	0.0217996	0.534509	0.0120813	0.483473	0.0203367
merck-NM_018476_s_at	ENSG00000133169	BEX1	0.513334	0.069143	0.507626	-0.067215	0.0621318	-0.20666	0.0342285	0.216041
merck-NM_015996_at	ENSG00000149577	SIDT2	0.00949619	0.113913	0.09643	0.140215	0.105195	0.0836587	0.882811	0.0060163
merck-ENST00000272567_s_at	ENSG00000144158		0.926298	0.00473406	0.360275	0.0369414	0.0655958	0.0783531	0.283131	-0.0558712
merck-NM_001008411_a_at	ENSG00000139372	TDG	0.0571622	-0.0753686	0.479107	-0.0287032	0.00738195	-0.163928	0.524538	0.0306061
merck-BC071714_a_at	ENSG00000139372	TDG	0.172537	0.0691896	0.635225	-0.0252464	0.00836926	-0.205129	0.00593966	0.197226
merck-BF979936_s_at	ENSG00000184313	MROH7	0.13623	-0.100971	0.0618344	-0.102109	0.414987	-0.0641068	0.801363	-0.0205776
merck-CR611214_a_at	ENSG00000137714	FDX1	0.115651	-0.0656654	0.556329	-0.0279105	0.404471	0.0314576	0.0758371	-0.0716795
merck-BX405184_s_at	ENSG00000170545	SMAGP	0.119143	0.0781997	0.0314046	0.123688	0.162715	0.0740132	0.688087	-0.0171028
merck-NM_020824_at	ENSG00000107863	ARHGAP21	0.576682	0.0214362	0.301864	0.0495796	0.196357	0.0776632	0.267401	-0.0441912
merck-NM_033412_s_at	ENSG00000141437	SLC25A52	0.00190582	0.135823	0.12029	0.106881	0.221009	0.0565485	0.165366	0.0577031
merck-NM_001009606_at	ENSG00000276333	HS3ST6	0.536913	0.026606	0.305152	-0.048511	0.683751	0.0158593	0.374917	0.038334
merck-NM_001540_s_at	ENSG00000106211	HSPB1	0.0435512	0.244851	0.0451762	0.192674	0.0486006	0.329974	0.837279	-0.0262799
merck-NM_021191_a_at	ENSG00000123307	NEUROD4	0.667074	-0.022808	0.130484	-0.0838168	0.891524	0.00634672	0.832498	0.00948675
merck-BC061894_s_at	ENSG00000170144	HNRNPA3	0.15779	-0.053412	0.334913	-0.0304391	0.0378057	-0.067067	0.9514	-0.0020427
merck-NM_017619_s_at	ENSG00000185946	RNPC3	0.276864	-0.100147	0.258941	-0.0779868	0.504086	0.0557457	0.294294	-0.0985787
merck-NM_032377_s_at	ENSG00000130165	ELOF1	0.137573	0.044751	0.322995	0.0357272	0.162055	0.0523918	0.983939	-0.00049885
merck-NM_004175_at	ENSG00000100028	SNRPD3	0.00921769	-0.176169	0.884109	-0.0110026	0.445478	-0.0597244	0.0303364	-0.137326
merck-NM_032267_at	ENSG00000121446	RGSL1	0.975764	-0.00153884	0.408093	-0.0541603	0.0753821	0.0562901	0.865234	-0.010493
merck-CR623900_a_at	ENSG00000144827	ABHD10	0.0023469	-0.237716	0.716947	-0.0278603	0.108295	-0.151679	0.0432204	-0.139102
merck-ENST00000262467_a_at	ENSG00000091592	NLRP1	0.153262	0.0699723	0.194767	0.0583798	0.893238	0.00580235	0.342993	0.0416367
merck-BC014238_s_at	ENSG00000244879	MIR4712	0.695334	-0.014944	0.656993	-0.0255474	0.902058	-0.00609586	0.987519	-0.000511751
merck-NM_002122_x_at	ENSG00000196735	HLA-DQA1	0.310233	0.226582	0.356393	-0.421889	0.724687	0.100451	0.126762	0.34999
merck-AB209628_at	ENSG00000196735	HLA-DQA1	0.721342	0.0847027	0.175907	-0.545777	0.280446	-0.375314	0.0204034	0.533073
merck-ENST00000374949_s_at	ENSG00000196735	HLA-DQA1	0.616161	0.0578723	0.231129	-0.20756	0.800192	-0.0293329	0.120917	0.163588
merck-BX380813_s_at	ENSG00000163453	IGFBP7	0.100726	-0.0358577	0.814488	0.003507	0.812037	-0.0050548	0.12028	-0.0344722
merck-AY789695_s_at	ENSG00000161249	DMKN	0.0843582	-0.104299	0.416032	-0.0334394	0.154466	-0.0812229	0.469392	-0.0435547
merck-BT009760_s_at	ENSG00000020256	ZFP64	0.404616	0.0329456	0.962934	-0.0023681	0.449412	0.0580311	0.986962	0.00079988
merck-BF032972_s_at	ENSG00000005302	MSL3	0.0102863	0.107012	0.283798	0.0467399	0.0168588	0.115272	0.577068	0.0211108
merck-AA772321_s_at	ENSG00000205707	ETFRF1	0.0332974	-0.0894245	0.16867	-0.0533626	0.00478428	-0.201158	0.392854	0.0483927
merck-NM_145698_a_at	ENSG00000107897	ACBD5	0.184576	0.0453659	0.691412	-0.0193412	0.0479338	0.0990138	0.927891	-0.00292429
merck-NM_000569_at	ENSG00000203747	FCGR3A	0.00635935	0.204478	0.477551	0.0904294	0.123014	0.152324	0.378111	0.0786806
merck-CR615145_at	ENSG00000125449	ARMC7	0.408172	0.0476251	0.0558644	0.0715498	0.0304945	0.0665201	0.708233	-0.0210506
merck-NM_198449_a_at	ENSG00000170571	EMB	0.154164	-0.183669	0.254499	-0.114206	0.00800636	-0.337229	0.625157	0.0579784
merck-NM_030759_a_at	ENSG00000148572	NRBF2	0.809825	0.00808624	0.44331	0.0200787	0.179074	0.0549932	0.426591	-0.0319436
merck-NM_018264_at	ENSG00000198874	TYW1	0.430048	-0.0413508	0.221891	-0.0668939	0.155058	-0.0716075	0.577453	0.0282366
merck-NM_199187_x_at	ENSG00000111057	KRT18	0.0202539	0.154628	0.169865	0.164433	0.352762	0.0709252	0.582577	0.0436278
merck-NM_001019_at	ENSG00000134419	RPS15A	0.492541	0.0422488	0.0765234	0.110689	0.0164737	0.195055	0.109346	-0.116649
merck-AK095855_a_at	ENSG00000069275	NUCKS1	0.00428424	-0.154479	0.0617771	-0.0996058	0.0138727	-0.189907	0.949061	-0.00327263
merck-BM462075_a_at	ENSG00000069275	NUCKS1	0.0691129	-0.0932476	0.308983	-0.0560418	0.189845	-0.0846747	0.679595	-0.0208442
merck-AF498971_a_at	ENSG00000143878	RHOB	0.0154562	0.19462	0.0269427	0.159486	0.525851	0.0372299	0.130156	0.104995
merck-M27337_x_at	ENSG00000233306		0.0489361	0.0606769	0.0273543	0.0711886	0.418343	0.0286882	0.665685	0.0137743
merck-NM_001731_at	ENSG00000133639	BTG1	0.0888433	0.11369	0.939358	-0.00493187	0.206493	-0.0738703	0.0101531	0.158015
merck-NM_005416_s_at	ENSG00000163209	SPRR3	0.61188	-0.0169423	0.132215	-0.0668086	0.81801	0.0108622	0.880239	0.00548305
merck-NM_002053_at	ENSG00000117228	GBP1	0.847238	0.0177873	0.0768983	0.250572	0.204686	-0.102646	0.785377	-0.0309459
merck-NM_000424_at	ENSG00000186081	KRT5	0.111668	-0.211183	0.484306	-0.167343	0.108999	-0.289074	0.859646	0.0257209
merck-BC053569_a_at	ENSG00000138640	FAM13A	0.00238683	0.13577	0.13374	0.107242	0.0696213	0.10964	0.548239	0.0271572
merck-AV727105_a_at	ENSG00000196776	CD47	0.397024	-0.0472001	0.916558	0.00830843	0.980916	-0.00166068	0.208964	-0.0498119
merck-AV646284_at	ENSG00000121579	NAA50	0.41332	-0.0429469	0.398431	-0.0469707	0.436993	0.0426058	0.346144	-0.0471628
merck-NM_203464_a_at	ENSG00000162433	AK4	0.0769743	0.090008	0.63493	0.0348693	0.0592298	0.0989711	0.724158	0.018509
merck-CB529723_s_at	ENSG00000117228	GBP1	0.841923	0.0126347	0.0846059	0.226947	0.118314	-0.136984	0.94852	-0.00635173
merck-CR618850_a_at	ENSG00000078596	ITM2A	0.0106362	-0.173537	0.524025	-0.0421743	0.118863	-0.104332	0.0634243	-0.0958437
merck-NM_006280_at	ENSG00000180879	SSR4	0.684187	0.0086582	0.357801	0.0250758	0.02402	0.0454129	0.173442	-0.0280388
merck-NM_145023_s_at	ENSG00000216937	CCDC7	0.100418	-0.0607106	0.0764831	-0.0796826	0.0324684	-0.125645	0.218196	0.0452362
merck-ENST00000254908_s_at	ENSG00000132570	PCBD2	0.409374	-0.0373743	0.823182	0.00916636	0.0864252	-0.141946	0.57474	0.0398091
merck-AW976149_at	ENSG00000136866	ZFP37	0.974293	0.00161911	0.0121998	0.159511	0.72017	-0.0235405	0.454181	-0.0532909
merck-NM_003133_at	ENSG00000143742	SRP9	0.00394232	-0.111465	0.0180816	-0.0783832	0.279159	-0.0368084	0.0934517	-0.0568388
merck-NM_153823_at	ENSG00000111305	GSG1	0.361299	0.15291	0.516101	-0.0455659	0.906713	-0.00735266	0.244726	0.17664
merck-NM_003168_at	ENSG00000213246	SUPT4H1	0.307355	-0.0297984	0.823395	0.00694878	0.115873	-0.0479591	0.829753	-0.00537124
merck-NM_001469_s_at	ENSG00000196419	XRCC6	0.689428	-0.00760244	0.215615	0.0268168	0.623212	0.00854674	0.165425	-0.0239792
merck-ENST00000304700_x_at	ENSG00000273673		0.00711808	-0.053349	0.1306	-0.0324761	0.112481	-0.0305545	0.121885	-0.0219709
merck-NM_003212_at	ENSG00000241186	TDGF1	0.106402	-0.186095	0.918488	-0.0192509	0.951426	-0.00924162	0.160337	-0.172563
merck-NM_002276_at	ENSG00000171345	KRT19	0.438272	0.0443001	0.0229373	0.223445	0.148595	0.139846	0.0235852	-0.131374
merck-NM_002602_at	ENSG00000185527	PDE6G	0.500859	0.0282079	0.0470874	-0.0826127	0.517616	0.0172365	0.210511	0.053764
merck-BU539333_a_at	ENSG00000188486	H2AFX	0.0152694	0.125465	0.51903	0.0226174	0.0431001	0.182936	0.871756	0.011237
merck-NM_000980_s_at	ENSG00000105640	RPL18A	0.55523	0.0192329	0.79993	0.00934196	0.468215	0.024544	0.962768	0.00120412
merck-BX353440_s_at	ENSG00000141971	MVB12A	0.44284	0.0241849	0.924262	0.00336652	0.455048	-0.0281513	0.2173	0.0388286
merck-NM_001003_s_at	ENSG00000137818	RPLP1	0.82001	0.00567227	0.440379	0.0197375	0.960951	0.0012869	0.888907	-0.00352205
merck-NM_001025204_a_at	ENSG00000160201	U2AF1	0.510178	-0.00904165	0.225665	-0.0182876	0.130471	-0.0194541	0.38792	0.00991249
merck-BC068442_s_at	ENSG00000177990	DPY19L2	0.027021	-0.108953	0.4463	-0.0486866	0.398067	-0.0469557	0.223957	-0.0612553
merck-NM_017526_at	ENSG00000213625	LEPROT	0.0981714	-0.0934648	0.571151	-0.0314024	0.271623	-0.0767501	0.545642	-0.0361494
merck-ENST00000367962_a_at	ENSG00000072694	FCGR2B	0.245294	-0.10404	0.227712	-0.118114	0.444931	-0.0674006	0.849539	-0.0149053
merck-NM_021971_a_at	ENSG00000173540	GMPPB	0.662708	-0.0196515	0.627349	-0.0234402	0.621805	-0.0245841	0.92414	0.00444234
merck-NM_001694_s_at	ENSG00000185883	ATP6V0C	0.32697	0.0512138	0.154494	0.0756187	0.00456321	0.132227	0.226759	-0.0567528
merck-NM_003960_at	ENSG00000144035	NAT8	0.477185	-0.0265609	0.512905	-0.0375485	0.460798	-0.0386773	0.731902	0.0116327
merck-NM_033546_at	ENSG00000118680	MYL12B	0.0237853	-0.0987995	0.402393	-0.0468804	0.0712587	-0.0941045	0.298222	-0.0249339
merck-NM_001031_s_at	ENSG00000233927	RPS28	0.651706	-0.0308864	0.938028	0.00451043	0.927674	-0.00468603	0.581621	-0.0301417
merck-NM_002123_x_at	ENSG00000206237	HLA-DQB1	0.598539	-0.0764953	0.977	-0.00556404	0.0929397	-0.263998	0.623092	0.0767454
merck-ENST00000316073_at	ENSG00000215853	RPTN	0.0622959	0.0834828	0.751011	-0.00849908	0.0255439	0.134505	0.852058	0.0102651
merck-NM_005330_at	ENSG00000213931	HBE1	0.000366002	-0.158149	0.064891	-0.123126	0.0217928	-0.0948219	0.127161	-0.0511966
merck-NM_017757_a_at	ENSG00000215421	ZNF407	0.410163	0.0487697	0.425354	-0.0546369	0.819572	-0.0126232	0.119377	0.0793988
merck-AF351613_a_at	ENSG00000105793	GTPBP10	0.995281	0.000579124	0.276627	0.116178	0.698955	0.0381455	0.377767	-0.0710087
merck-NM_001009562_at	ENSG00000257046		0.175636	-0.0952115	0.84093	-0.016376	0.217265	0.13669	0.0655431	-0.166302
merck-NM_001012990_at	ENSG00000174225	ARL13A	0.650014	0.0162793	0.507978	-0.017254	0.253045	0.0215161	0.732043	0.0113789
merck-NM_001001712_a_at	ENSG00000187922	LCN10	0.0922207	0.073781	0.806315	-0.0157539	0.00390949	0.228141	0.42384	-0.0498334
merck-NM_001013632_at	ENSG00000188396	TCTEX1D4	0.0268155	-0.228268	0.130763	-0.132564	0.183661	-0.165516	0.466919	-0.0768745
merck-ENST00000330501_at	ENSG00000186812	ZNF397	0.648767	0.0147863	0.606059	0.028337	0.564392	0.0237989	0.728355	-0.0109575
merck-NM_002117_x_at	ENSG00000204525	HLA-C	0.148629	0.495994	0.549342	0.353304	0.798731	-0.116443	0.297861	0.411117
merck-NM_030772_at	ENSG00000274944	MYCBP	0.523133	0.059733	0.979494	-0.0033314	0.411113	0.100567	0.951058	0.00369407
merck-BC066358_s_at	ENSG00000187186	LOC730098	0.0257343	0.0714007	0.241138	0.0378846	0.137705	0.0332312	0.194157	0.0361752
merck-NM_004965_s_at	ENSG00000205581	HMGN1	0.0457701	-0.0435497	0.998458	-4.51545e-05	0.0271306	-0.0602612	0.651271	-0.00909541
merck-NM_002984_at	ENSG00000275302	CCL4	0.538391	-0.0904187	0.88118	0.0253718	0.593134	-0.0748135	0.645163	-0.0585417
merck-CR613788_a_at	ENSG00000170632	ARMC10	0.000498626	-0.0851277	0.00596549	-0.0571104	0.107683	-0.0488547	0.15075	-0.0327349
merck-AJ002678_x_at	ENSG00000223980	HLA-A	0.932711	0.00500928	0.969661	-0.00405889	0.940432	-0.00645458	0.845234	0.0104371
merck-ENST00000376802_x_at	ENSG00000206503	HLA-A	0.368868	0.0615305	0.815842	0.0274138	0.252913	-0.111968	0.107252	0.113764
merck-AY346375_a_at	ENSG00000171466	ZNF562	8.7735e-05	0.150302	0.193464	0.0376538	0.160382	0.0742942	0.0265694	0.0917109
merck-BG196383_a_at	ENSG00000182287	AP1S2	0.817498	0.00982075	0.693154	-0.0403079	0.0563471	0.163073	0.420309	-0.066089
merck-NM_002124_x_at	ENSG00000196126	HLA-DRB1	0.00131022	1.22069	0.676032	0.245189	0.00159068	1.08295	0.306415	0.496781
merck-CD242835_x_at	ENSG00000259384	GH1	0.205732	0.0825152	0.291024	-0.0345281	0.131569	0.0870554	0.508584	0.047567
merck-BC024216_a_at	ENSG00000172115	CYCS	0.115884	-0.0649114	0.0643947	-0.0677267	0.0637593	-0.051722	0.867215	-0.00633023
merck-NM_001307_at	ENSG00000181885	CLDN7	0.791292	0.00910974	0.0135797	0.135734	0.147419	0.0634295	0.0243894	-0.0853076
merck-ENST00000345079_a_at	ENSG00000258608		0.478023	-0.034412	0.988726	0.000541854	0.842227	0.00656998	0.449351	-0.0383985
merck-NM_016093_at	ENSG00000037241	RPL26L1	0.0286384	-0.0859111	0.848629	-0.00702403	0.215551	-0.0465794	0.081519	-0.056284
merck-NM_006926_a_at	ENSG00000185303	SFTPA2	0.141202	0.081281	0.782898	-0.0234904	0.702343	0.0258484	0.132746	0.0765777
merck-NM_000846_at	ENSG00000244067	GSTA2	0.563078	0.0430588	0.634606	-0.0228783	0.932942	-0.00311817	0.442672	0.0546455
merck-NM_005953_s_at	ENSG00000125148	MT2A	0.118892	0.150461	0.779265	0.0421041	0.536641	0.0611417	0.297793	0.0974778
merck-XM_929975_s_at	ENSG00000188060	RAB42	0.817543	-0.0115983	0.0377114	-0.089426	0.539381	-0.0292752	0.405769	0.0434558
merck-NM_153289_a_at	ENSG00000180483	DEFB119	0.534167	0.0305911	0.0589765	-0.0616459	0.997592	-0.000142989	0.280884	0.0570925
merck-NM_014406_s_at	ENSG00000198445	CCT8L2	0.299667	0.0679081	0.157918	-0.112665	0.124771	0.0827456	0.366684	0.0689101
merck-NM_198689_x_at	ENSG00000272804	KRTAP10-7	0.577623	-0.0124612	0.0098892	-0.0840977	0.118566	-0.0524143	0.116439	0.0535317
merck-NM_005346_s_at	ENSG00000212866	HSPA1B	0.111217	0.0905792	0.196109	0.0642448	0.360239	0.0815139	0.814728	0.0164663
merck-CR624140_at	ENSG00000153896	ZNF599	0.121709	0.0451832	0.00622007	0.115204	0.386731	0.0398463	0.475458	-0.0269594
merck-AJ412038_s_at	ENSG00000176124	DLEU1	0.00154743	0.201823	0.0110575	0.134856	0.0452883	0.118375	0.157018	0.0763842
merck-AL563131_x_at	ENSG00000213366	GSTM2	0.000206666	-0.223313	0.0945167	-0.184692	0.0333892	-0.207176	0.694194	-0.0257725
merck-AF195821_s_at	ENSG00000187621	TCL6	0.113934	0.0770336	0.145326	0.0843988	0.331645	0.046321	0.732694	0.0143935
merck-AB209870_a_at	ENSG00000206493	HLA-E	0.324598	0.0305194	0.95483	-0.0025136	0.0979024	-0.0775804	0.0368969	0.0759284
merck-NM_005516_a_at	ENSG00000204592	HLA-E	0.658038	0.0132933	0.797635	0.0125881	0.0218881	-0.131289	0.0593666	0.0829209
merck-NM_007244_at	ENSG00000111215	PRR4	0.775721	0.01669	0.804842	0.0193061	0.341762	-0.0756564	0.458686	0.0516481
merck-BC006406_s_at	ENSG00000182518	FAM104B	0.147726	-0.0364626	0.500607	-0.0170835	0.12755	-0.0536084	0.956702	0.00149225
merck-NM_145861_s_at	ENSG00000186197	EDARADD	0.413244	0.0264168	0.061237	-0.127983	0.376862	0.041349	0.249612	0.0576386
merck-NM_004833_at	ENSG00000163568	AIM2	0.680939	-0.0426567	0.72112	-0.0365802	0.713808	-0.0319067	0.918439	-0.00874707
merck-NM_000847_at	ENSG00000174156	GSTA3	0.0151726	-0.504523	0.758994	-0.0721669	0.218243	-0.342228	0.238483	-0.278036
merck-NM_005951_x_at	ENSG00000205358	MT1H	0.267264	0.124803	0.766684	0.0275292	0.121585	0.295918	0.710852	-0.0560905
merck-NM_006518_at	ENSG00000241794	SPRR2A	0.0249411	-0.0592492	0.0233476	-0.10968	0.551304	0.020312	0.501378	-0.0238502
merck-CR606685_a_at	ENSG00000272009	LOC102724889	0.465204	-0.0444535	0.365762	-0.092928	0.787594	-0.0210044	0.888729	0.00737523
merck-ENST00000366501_a_at	ENSG00000188295	ZNF669	0.265517	0.0739029	0.0540739	0.220976	0.276795	0.102734	0.118971	-0.0795063
merck-NM_020394_at	ENSG00000197472	ZNF695	0.487436	-0.0388365	0.29159	-0.0815039	0.616697	0.0324034	0.693643	-0.0224224
merck-NM_007109_a_at	ENSG00000206455	TCF19	0.954625	0.00158829	0.937346	0.00266913	0.608294	-0.0129719	0.798184	0.00785688
merck-NM_002934_a_at	ENSG00000169385	RNASE2	0.0230472	0.335457	0.0283663	0.398228	0.0599999	0.196061	0.68754	0.0527534
merck-AK123878_s_at	ENSG00000214548	MEG3	0.545365	0.0643631	0.0351338	0.21322	0.415515	0.103379	0.518682	-0.0860903
merck-BG569466_s_at	ENSG00000000971	CFH	0.928785	-0.00576401	0.235302	0.0896869	0.121747	-0.120588	0.738828	0.024706
merck-X08054_a_at	ENSG00000170180	GYPA	0.91932	-0.00652017	0.298704	-0.0808416	0.227856	-0.0802295	0.136212	0.0739717
merck-CD742654_s_at	ENSG00000085514	PILRA	0.0920679	0.182535	0.167689	0.146712	0.0232229	0.145696	0.715475	0.0364031
merck-NM_213633_x_at	ENSG00000243137	PSG4	0.649131	0.00983006	0.679283	0.0217093	0.197386	0.0238742	0.687918	-0.0131163
merck-AL542589_a_at	ENSG00000180573	HIST1H2AC	0.976441	-0.00149942	0.0332506	0.124476	0.57521	-0.0167874	0.460495	-0.0452534
merck-ENST00000290855_a_at	ENSG00000069493	CLEC2D	0.740088	-0.0228697	0.727997	0.0299726	0.572679	0.042528	0.321346	-0.0600168
merck-NM_002100_at	ENSG00000250361	GYPB	0.36719	0.0652296	0.273594	0.066051	0.771779	-0.0157614	0.494596	0.0459286
merck-NM_015868_x_at	ENSG00000277484	KIR2DL3	0.498676	0.0177708	0.0213312	-0.107729	0.770223	0.0126307	0.165198	0.0567227
merck-NM_021269_s_at	ENSG00000182141	ZNF708	0.462966	-0.0214355	0.187047	0.0551738	0.774178	-0.00824822	0.197833	-0.0403681
merck-NM_002963_at	ENSG00000143556	S100A7	0.331926	0.057377	0.804058	0.0192208	0.11346	0.122441	0.721808	-0.020827
merck-NM_033514_at	ENSG00000256671	LIMS4	0.310815	0.1884	0.047768	0.296219	0.375062	-0.162978	0.449583	0.154579
merck-NM_199206_s_at	ENSG00000213231	TCL1B	0.225926	0.0645408	0.166074	0.0778865	0.35942	0.0502795	0.960737	0.00242974
merck-NM_144566_at	ENSG00000196757	ZNF700	0.771046	0.00631303	0.748936	0.010215	0.364526	0.0291021	0.315526	-0.0146946
merck-NM_003519_at	ENSG00000185130	HIST1H2BL	0.411254	0.0452763	0.446177	-0.0360835	0.519521	-0.0369564	0.147679	0.0818587
merck-NM_021046_x_at	ENSG00000241233	KRTAP5-8	0.61819	0.01293	0.0687893	-0.0860444	0.635227	-0.0109299	0.113021	0.0560518
merck-AF262973_x_at	ENSG00000274920	KIR3DL1	0.0208194	0.0639639	0.300511	-0.0193713	0.660367	0.00612847	0.0168363	0.0687639
merck-NM_002781_x_at	ENSG00000204941	PSG5	0.644549	-0.0167158	0.24584	-0.0347188	0.9838	0.00054938	0.952526	-0.00215021
merck-NM_000247_a_at	ENSG00000183214	MICA	0.150774	0.0869124	0.133612	0.085327	0.235677	0.0854449	0.979962	0.00151805
merck-BC020696_a_at	ENSG00000134538	SLCO1B1	0.0250661	-0.203106	0.866373	0.026009	0.746686	0.0317787	0.00739388	-0.232412
merck-NM_005409_at	ENSG00000169248	CXCL11	0.648998	0.0783273	0.0699442	0.263366	0.138266	-0.177959	0.689735	0.0671469
merck-NM_022661_x_at	ENSG00000203926	SPANXA2	0.995373	0.000288129	0.0931208	-0.0594936	0.00302963	0.0947417	0.622062	-0.0283527
merck-NM_173358_x_at	ENSG00000187754	SSX7	0.348674	0.03675	0.164018	-0.0425456	0.982694	-0.0006723	0.15265	0.055368
merck-NM_021268_x_at	ENSG00000234829	IFNA17	0.0760215	0.0655629	0.641176	-0.00976341	0.891963	-0.0028924	0.0347169	0.0714
merck-NM_145699_at	ENSG00000128383	APOBEC3A	0.959859	0.00897571	0.055084	0.345567	0.150733	-0.166231	0.82622	-0.0441353
merck-ENST00000311791_s_at	ENSG00000256060	TRAPPC2B	0.867336	0.00428036	0.888394	0.00590019	0.718976	0.0143993	0.737397	-0.00647645
merck-NM_006945_at	ENSG00000163216	SPRR2D	0.272561	-0.0647344	0.379515	-0.104698	0.537788	0.0447933	0.523274	-0.0454598
merck-NM_002784_x_at	ENSG00000183668	PSG9	0.428759	-0.0283484	0.823505	0.0114592	0.227647	-0.055096	0.933036	-0.00177608
merck-ENST00000244293_at	ENSG00000183668	PSG9	0.0354561	0.0682435	0.100064	0.0641294	0.286946	0.0399843	0.55248	0.0179113
merck-NM_001898_s_at	ENSG00000170373	CST1	0.0920085	0.106135	0.708994	0.0214986	0.364596	0.0770235	0.435257	0.0529082
merck-NM_001040003_s_at	ENSG00000165178	NCF1C	0.433698	0.063685	0.415574	0.0672902	0.774132	0.0346636	0.888471	0.0150386
merck-NM_006382_at	ENSG00000241322	CDRT1	0.590506	0.0380896	0.91972	0.00489174	0.488607	0.0286932	0.747502	0.0195971
merck-NM_152563_x_at	ENSG00000158483	FAM86C1	0.455449	-0.0385254	0.514105	0.0360684	0.246743	-0.0895113	0.967161	-0.00283398
merck-NM_181616_at	ENSG00000184032	KRTAP20-2	0.777129	-0.00938712	0.0569092	-0.0339411	0.32436	-0.0279306	0.544375	0.0211194
merck-NM_203311_at	ENSG00000268916	CSAG3	0.308117	-0.0430351	0.265571	-0.0478989	0.837248	0.00792712	0.444009	-0.0270368
merck-NM_207339_at	ENSG00000234068	PAGE2	0.95886	0.00178468	0.789396	-0.0163961	0.255279	0.0827155	0.506204	-0.0384544
merck-NM_001002921_s_at	ENSG00000162433	AK4	0.000948939	0.115476	0.299566	-0.0876148	0.0495584	0.060053	0.0608412	0.118709
merck-ENST00000374618_at	ENSG00000189180	ZNF33A	0.647519	0.00973904	0.167751	-0.0354413	0.752633	-0.00705414	0.202633	0.0289591
merck-ENST00000302098_x_at	ENSG00000268043	NBPF12	0.856297	0.00774722	0.872073	-0.00664775	0.0631788	0.0953362	0.313788	-0.0438816
merck-BC094841_x_at	ENSG00000269713	NBPF9	0.646641	0.0258578	0.354647	-0.0319644	0.645456	0.0257255	0.680242	0.0248565
merck-NM_001013631_x_at	ENSG00000179172	HNRNPCL1	0.737559	-0.0144867	0.731952	-0.0134159	0.326107	0.0534128	0.393579	-0.0392586
merck-NM_001015070_at	ENSG00000275887		0.623871	0.0235749	0.167304	-0.0775754	0.299644	0.0590847	0.674418	0.0230589
merck-NM_001012419_s_at	ENSG00000276203	ANKRD20A3	0.0986969	-0.139321	0.236882	-0.147063	0.0181138	-0.270287	0.246113	0.078156
merck-NM_032574_s_at	ENSG00000162961	DPY30	0.257829	-0.0546111	0.262083	-0.0543861	0.272712	-0.06941	0.870107	0.00836003
merck-NM_198536_at	ENSG00000105518	TMEM205	0.681511	-0.0182682	0.997307	0.000130446	0.849574	0.00657751	0.544773	-0.0220827
merck-NM_020531_s_at	ENSG00000101474	APMAP	0.167479	0.0261058	0.354389	0.0228131	0.547728	0.013599	0.501245	0.00855785
merck-BG536817_a_at	ENSG00000106771	TMEM245	0.944884	0.00272647	0.75588	-0.0168978	0.181535	0.0680328	0.468559	-0.0289075
merck-BQ932374_a_at	ENSG00000144445	KANSL1L	0.108047	0.100451	0.13833	0.128981	0.318942	0.130755	0.733194	-0.0295439
merck-AA860806_s_at	ENSG00000053254	FOXN3	0.312196	0.046178	0.246592	-0.0538543	0.925893	-0.0057873	0.167813	0.0725654
merck-ENST00000339538_s_at	ENSG00000101311	FERMT1	0.480027	0.0312863	0.749089	-0.0124476	0.567384	-0.0196297	0.205088	0.047838
merck-W78765_at	ENSG00000113811	SELK	0.414641	0.0351696	0.634151	0.0150063	0.720654	0.0135288	0.635448	0.0210076
merck-CR591434_a_at	ENSG00000091490	SEL1L3	0.263088	0.0541488	0.0579179	0.0980003	0.874756	0.00703658	0.858614	0.00812781
merck-DA440794_s_at	ENSG00000116001	TIA1	0.533658	0.0404986	0.871723	0.0118907	0.0916691	0.182863	0.368332	-0.0690907
merck-AK092387_at	ENSG00000155275	TRMT44	0.00878214	0.283823	0.00244376	0.306163	0.172448	0.233399	0.88919	0.0192401
merck-NM_017990_a_at	ENSG00000090857	PDPR	0.780729	-0.0197153	0.388606	0.0685897	0.777467	0.0189875	0.305741	-0.0599609
merck-CR627452_at	ENSG00000183597	TANGO2	0.180054	0.0948022	0.101692	0.129267	0.184616	0.11918	0.659917	-0.0287011
merck-AL567214_at	ENSG00000120333	MRPS14	0.465904	-0.0372023	0.79548	-0.0138323	0.207246	-0.0774048	0.813984	0.0129572
merck-NM_174893_s_at	ENSG00000258315	C17orf49	0.786194	-0.0115266	0.501519	-0.025126	0.273006	-0.0593731	0.460408	0.0331692
merck-NM_145038_at	ENSG00000157856	DRC1	0.257643	-0.0726041	0.138238	-0.0785688	0.193929	-0.127584	0.674654	0.0339734
merck-CR602847_a_at	ENSG00000166803	KIAA0101	0.205352	-0.128498	0.544723	0.0990088	0.365945	-0.110797	0.446462	-0.107618
merck-NM_015971_at	ENSG00000125445	MRPS7	0.113008	-0.0646053	0.111436	-0.0486364	0.281688	-0.0441611	0.627981	-0.0185262
merck-DA334536_a_at	ENSG00000137261	KIAA0319	0.428704	-0.0655823	0.349223	-0.0886082	0.50331	-0.0857685	0.810512	0.0214032
merck-NM_015955_s_at	ENSG00000162959	MEMO1	0.392508	-0.0419199	0.64862	0.0155582	0.40795	0.0224092	0.159944	-0.0613929
merck-NM_145058_at	ENSG00000150977	RILPL2	0.845952	-0.00929753	0.548041	-0.0304442	0.319568	-0.0457867	0.432652	0.0299138
merck-NM_178844_a_at	ENSG00000167984	NLRC3	0.615004	0.0192473	0.205495	0.0511149	0.440247	0.0268494	0.60252	-0.0180016
merck-ENST00000266524_at	ENSG00000177359	OVOS2	0.522709	-0.022884	0.248501	-0.068394	0.0419455	0.123811	0.200899	-0.0643215
merck-AK125119_s_at	ENSG00000153989	NUS1	0.55815	-0.0205267	0.0754568	-0.0589066	0.335013	-0.014763	0.717822	0.013155
merck-NM_138459_s_at	ENSG00000153989	NUS1	0.801263	-0.00923374	0.808605	-0.0088854	0.572765	0.0207209	0.614089	-0.0172662
merck-NM_144591_a_at	ENSG00000166275	BORCS7	0.199328	-0.0604554	0.684469	-0.017831	0.615922	-0.025422	0.37128	-0.0382867
merck-NM_004772_a_at	ENSG00000134986	NREP	0.00411214	-0.263866	0.58809	-0.0479491	0.0513826	-0.17178	0.0863083	-0.145157
merck-CR602799_a_at	ENSG00000110696	C11orf58	0.00132362	-0.0876528	0.0107442	-0.0625139	0.00686861	-0.0730851	0.429817	-0.0190982
merck-NM_006662_a_at	ENSG00000080603	SRCAP	0.335752	0.0449345	0.195912	0.079778	0.412892	0.0508013	0.685463	-0.0182854
merck-ENST00000325348_s_at	ENSG00000235173	HGH1	0.390166	0.0346966	0.451472	0.0419285	0.673969	0.0208513	0.876786	0.00481218
merck-ENST00000340118_s_at	ENSG00000186281	GPAT2	0.755792	-0.0126175	0.34449	-0.0548176	0.114147	-0.143125	0.187135	0.0926613
merck-ENST00000343175_a_at	ENSG00000175224	ATG13	0.542624	0.0283778	0.37342	0.0364397	0.963681	-0.00219501	0.760023	0.0140151
merck-AY260572_a_at	ENSG00000119686	FLVCR2	0.000774746	0.201598	0.0212095	0.121832	0.000558045	0.177013	0.245897	0.0482336
merck-NM_025029_x_at	ENSG00000152082	MZT2B	0.911542	-0.00519277	0.265803	-0.0443066	0.52203	-0.0217193	0.500621	0.0262068
merck-BX348468_at	ENSG00000103494	RPGRIP1L	0.736051	-0.0247733	0.948599	0.00294006	0.459926	0.037398	0.522834	-0.0474036
merck-BC043530_s_at	ENSG00000188981	MSANTD1	0.855348	0.00749493	0.145494	-0.0640642	0.0214629	0.135022	0.467312	-0.0422044
merck-BX437940_s_at	ENSG00000243667	WDR92	0.0145836	-0.124745	0.0700742	-0.0942776	0.19428	-0.0821962	0.45795	-0.0373707
merck-ENST00000367711_s_at	ENSG00000112379	ARFGEF3	0.0240671	-0.107128	0.00761479	-0.117422	0.721632	-0.0146526	0.293031	-0.0484314
merck-BQ894530_a_at	ENSG00000187824	TMEM220	0.0286221	-0.185121	0.605593	-0.0430824	0.0770304	-0.181639	0.500692	-0.0628637
merck-NM_004891_at	ENSG00000243147	MRPL33	0.715308	0.0221279	0.949251	-0.0028347	0.258332	0.0493012	0.928457	-0.00482938
merck-BC029459_a_at	ENSG00000219626	FAM228B	0.726352	-0.0173314	0.752913	-0.0209065	0.302333	-0.0780771	0.447402	0.036244
merck-AK223092_a_at	ENSG00000256053	APOPT1	0.213994	0.0371378	0.246002	0.0475176	0.0311873	0.0777962	0.385711	-0.0276819
merck-NM_001001660_at	ENSG00000205707	ETFRF1	0.00206876	-0.124519	0.186077	-0.0706016	0.0468098	-0.0998215	0.257242	-0.0372202
merck-NM_014477_at	ENSG00000124251	TP53TG5	0.156856	0.0652454	0.454035	0.0562976	0.0675749	0.174269	0.301039	-0.0584643
merck-ENST00000361215_s_at	ENSG00000235194	PPP1R3E	0.510113	0.0343511	0.626392	0.0347639	0.119886	-0.0756689	0.289653	0.0626916
merck-ENST00000359315_a_at	ENSG00000141933	TPGS1	0.180556	0.0473549	0.801278	0.0125429	0.453173	0.0382358	0.51972	0.0201303
merck-AW445188_s_at	ENSG00000158747	NBL1	0.167117	0.0453874	0.0154149	0.106279	0.0318545	0.0899754	0.135312	-0.051575
merck-NM_152523_s_at	ENSG00000163249	CCNYL1	0.984496	-0.000693802	0.382797	-0.0372274	0.121781	-0.0714369	0.218445	0.0560819
merck-NM_001010855_a_at	ENSG00000276231	PIK3R6	0.965708	-0.00209072	0.814426	-0.015789	0.454609	-0.0438275	0.259101	0.0297203
merck-NM_014206_at	ENSG00000134825	TMEM258	0.0983079	0.0736355	0.515123	0.041507	0.0905624	0.0810473	0.810534	0.00953405
merck-NM_152773_at	ENSG00000213123	TCTEX1D2	0.495685	-0.0302263	0.500782	0.0338157	0.523524	0.0253041	0.176212	-0.0591782
merck-NM_030796_at	ENSG00000154978	VOPP1	0.0031015	0.117788	0.0938467	0.0551437	0.0294521	0.0669817	0.0557468	0.0558798
merck-NM_032315_a_at	ENSG00000171612	SLC25A33	0.238555	-0.0612094	0.297955	-0.0920951	0.48414	0.0474549	0.328061	-0.0488572
merck-ENST00000379203_a_at	ENSG00000148426	PROSER2	0.889887	0.00408039	0.156727	-0.0426911	0.144267	-0.0459046	0.0741484	0.0486077
merck-NM_212558_at	ENSG00000188133	TMEM215	0.383903	-0.0857147	0.834082	-0.0283169	0.328258	-0.113523	0.873865	-0.00870837
merck-BU193339_s_at	ENSG00000178233	TMEM151B	0.66482	0.0376581	0.957167	-0.00369765	0.910249	0.00650476	0.620574	0.0355258
merck-NM_173524_at	ENSG00000283652	WDFY4	0.363511	0.0871102	0.04517	0.149316	0.596268	-0.0305646	0.647466	0.0405831
merck-NM_182635_at	ENSG00000187764	SEMA4D	0.136765	0.0948682	0.202468	0.103991	0.184964	0.12868	0.679472	-0.0232309
merck-NM_020194_at	ENSG00000168958	MFF	0.0473615	-0.0583439	0.580362	0.0112987	0.754985	0.010536	0.0440827	-0.0692068
merck-NM_001004302_s_at	ENSG00000204946	ZNF783	0.412358	-0.0355624	0.722346	-0.0177457	0.498001	-0.0259714	0.794566	-0.0131163
merck-NM_001013673_at	ENSG00000204850		0.582043	0.0243476	0.0156917	0.286982	0.926923	0.00513758	0.235255	-0.10158
merck-NM_001040067_s_at	ENSG00000276849		0.30755	-0.0944754	0.759593	0.0478989	0.0128414	-0.354909	0.442897	0.0878018
merck-CR615358_s_at	ENSG00000214046	SMIM7	0.00465511	0.0916342	0.00811191	0.099656	0.0114999	0.18498	0.251764	-0.0567786
merck-CR608597_at	ENSG00000152926	ZNF117	0.491466	0.032441	0.00143811	0.142036	0.0201452	0.111303	0.0707267	-0.0920335
merck-NM_015852_at	ENSG00000152926	ZNF117	0.341173	0.0862551	0.282669	0.115064	0.84922	-0.0177282	0.51929	0.0470725
merck-NM_172196_at	ENSG00000242441	GTF2A1L	0.128026	0.207307	0.287415	0.157654	0.119395	0.232272	0.958849	0.007014
merck-NM_182534_at	ENSG00000175147	TMEM51-AS1	0.412276	0.0384394	0.0964938	0.0819554	0.26367	-0.095118	0.417964	0.0576687
merck-NM_152338_s_at	ENSG00000174992	ZG16	0.478131	0.052476	0.368097	0.038567	0.335098	0.0361161	0.811051	0.0153095
merck-CR607009_x_at	ENSG00000167523	SPATA33	0.850119	-0.00484802	0.318755	-0.0326417	0.390696	-0.0145949	0.500769	0.0174812
merck-BU620958_a_at	ENSG00000174501	ANKRD36C	0.00608531	-0.234623	0.408635	-0.0918593	0.351728	-0.105983	0.201605	-0.134694
merck-XM_498571_x_at	ENSG00000206195	DUXAP8	0.465618	-0.0584328	0.523196	-0.033896	0.298027	-0.0876725	0.942641	0.00619262
merck-AK056277_at	ENSG00000270194		0.0186469	-0.253267	0.0410357	-0.164202	0.0861098	-0.164839	0.360921	-0.0887006
merck-NM_001039381_at	ENSG00000214851	LINC00612	0.786258	-0.0109116	0.567275	-0.030675	0.0609586	0.122148	0.185147	-0.067564
merck-AI686459_at	ENSG00000273847		0.280399	-0.0359967	0.273919	-0.0560167	0.110838	-0.102794	0.243555	0.04675
merck-AA612673_s_at	ENSG00000273656		0.76685	-0.0242895	0.969204	-0.00257381	0.896753	-0.008622	0.796294	-0.0182596
merck-NM_001017421_x_at	ENSG00000188219	POTEE	0.0685662	-0.0988475	0.00708565	-0.108225	0.662558	-0.0133432	0.368274	-0.0448406
merck-ENST00000319082_at	ENSG00000272620	AFAP1-AS1	0.512093	-0.0569585	0.265209	0.107172	0.0157853	-0.269786	0.625762	0.051274
merck-NM_018652_x_at	ENSG00000159289	GOLGA6A	0.670081	0.0236638	0.818824	-0.0153826	0.506932	-0.0460676	0.301244	0.0565807
merck-AW976223_a_at			0.00692515	0.165797	0.141425	0.0786441	0.0147785	0.127539	0.206244	0.0592126
merck-NM_001039517_at	ENSG00000225855		0.174388	0.0453373	0.348717	0.0358677	0.947624	0.00256628	0.416474	0.0284989
merck-AB209551_at	ENSG00000115306	SPTBN1	0.370297	-0.0282624	0.413357	-0.0335448	0.796873	-0.0121315	0.819097	-0.00695379
merck-NM_001039776_at	ENSG00000214184	GCC2-AS1	0.547008	0.0448743	0.529979	0.0595588	0.397432	0.0736947	0.690147	-0.0227622
merck-ENST00000373804_s_at	ENSG00000235865	GSN-AS1	0.623837	0.0244257	0.257987	0.0667935	0.0875811	0.109901	0.247849	-0.0670007
merck-ENST00000332541_at	ENSG00000251562	MALAT1	0.201215	-0.0245669	0.33563	-0.0235907	0.170593	-0.033472	0.816901	0.00467027
merck-NM_001039906_at	ENSG00000164713	BRI3	0.818189	0.0159976	0.800995	0.0233399	0.588126	-0.059619	0.607307	0.0400628
merck-XM_370629_a_at	ENSG00000184999	SLC22A10	0.263256	0.0456039	0.0138471	-0.0939866	0.939083	-0.0028071	0.0648593	0.0874879
merck-AY129010_at	ENSG00000276565		0.919252	0.00505085	0.605342	-0.0335398	0.363718	0.0655719	0.705982	-0.0180446
merck-NM_001004327_at	ENSG00000149716	ORAOV1	0.923274	0.00430545	0.19459	0.0720917	0.45577	-0.0411985	0.945945	-0.003049
merck-ENST00000378112_s_at	ENSG00000050327	ARHGEF5	0.292982	0.105778	0.537923	0.0717304	0.1856	0.0957175	0.838923	0.020341
merck-CA416957_x_at	ENSG00000242086	SDHAP2	0.556079	0.0262226	0.263232	-0.0447732	0.297604	-0.039761	0.106605	0.0681317
merck-NM_198284_x_at	ENSG00000272556		0.49371	-0.0218053	0.990944	-0.000416425	0.635119	-0.0194992	0.799104	-0.0104844
merck-BC092458_at	ENSG00000110442	COMMD9	0.947551	0.00344679	0.820556	-0.012869	0.730894	-0.0176027	0.614707	0.0190208
merck-NM_001004321_x_at	ENSG00000236438		0.190266	0.0478881	0.85215	0.00980354	0.411697	-0.0362315	0.0240504	0.0643903
merck-CN414588_x_at	ENSG00000231205		0.16761	-0.0680865	0.235921	-0.0706467	0.108245	-0.0952308	0.709766	0.0166083
merck-NM_001013680_at	ENSG00000124588	NQO2	0.251924	-0.0408655	0.289206	-0.047653	0.0443998	-0.0790555	0.431899	0.0247318
merck-ENST00000292369_at	ENSG00000239521	GATS	0.404922	0.0589847	0.991366	-0.000933193	0.13204	-0.162541	0.0756207	0.152265
merck-NM_203423_at	ENSG00000228919		0.368538	-0.0413744	0.384331	-0.040338	0.184669	0.0548477	0.179448	-0.0554282
merck-ENST00000356579_at	ENSG00000109452	INPP4B	0.214567	0.0480723	0.506226	0.0233449	0.30702	0.0449212	0.733801	0.0123981
merck-NM_001004301_a_at	ENSG00000198346	ZNF813	0.0198804	-0.189889	0.28276	0.0873639	0.639255	0.0440833	0.00903321	-0.252521
merck-NM_001039781_at	ENSG00000280734		0.951508	0.00228926	0.531834	0.0399667	0.330596	-0.0357749	0.893699	0.00560346
merck-NM_001013718_s_at	ENSG00000204661	C5orf60	0.605943	0.0167387	0.258836	0.0589718	0.320835	-0.0445951	0.622791	0.016948
merck-NM_001013739_s_at	ENSG00000174353	TRIM74	0.417359	0.0582214	0.234224	0.111246	0.732183	0.030246	0.904418	-0.00673877
merck-NM_001013696_at	ENSG00000165655	ZNF503	0.549881	-0.0354965	0.189337	0.0733861	0.671986	-0.0295285	0.484241	-0.0500742
merck-NM_001013701_at	ENSG00000279508	LOC107987205	0.116287	0.081711	0.275828	0.0640592	0.187566	0.0658854	0.613551	0.0166083
merck-NM_001009614_x_at	ENSG00000203923	SPANXN1	0.835311	-0.0195082	0.482751	-0.0703106	0.328902	0.106517	0.583309	-0.0502419
merck-NM_001039383_s_at	ENSG00000162946	DISC1	0.756595	0.0145175	0.215819	0.122865	0.974537	-0.0033916	0.659279	-0.036201
merck-BC064982_a_at	ENSG00000235280		0.602611	-0.0346414	0.797772	0.0204901	0.220541	0.07454	0.131131	-0.0860172
merck-XM_292958_at	ENSG00000214336	FOXI3	0.118392	-0.0642749	0.113335	-0.0751321	0.230594	-0.065607	0.911758	0.00541424
merck-AB102641_s_at	ENSG00000085224	ATRX	0.351908	-0.0374109	0.0420143	-0.118987	0.5612	-0.0212778	0.492155	0.0257424
merck-BC050569_at	ENSG00000166676	TVP23A	0.0655435	0.0589682	0.0422836	0.0892504	0.073275	0.119273	0.261452	-0.047438
merck-XM_940847_at	ENSG00000268041		0.886053	-0.00363745	0.434774	-0.0240673	0.257845	0.0226726	0.811145	-0.00627863
merck-ENST00000380306_at	ENSG00000180822	PSMG4	0.836516	-0.00808624	0.20421	-0.0703206	0.539518	0.0281664	0.866352	0.00595609
merck-XM_373543_at	ENSG00000188596	CFAP54	0.865329	-0.0115854	0.656227	-0.0391439	0.650948	-0.043401	0.676922	0.0299912
merck-NR_003046_x_at			0.584768	0.0356864	0.390377	0.0451746	0.256233	0.0770436	0.698964	-0.0276991
merck-XM_371397_at	ENSG00000215529	EFCAB8	0.496401	0.0472474	0.218483	0.0674307	0.146434	0.0561471	0.82518	-0.0137356
merck-DA950901_at	ENSG00000267676		0.16807	0.0483504	0.17573	-0.0483404	0.133942	0.0577501	0.349976	0.0360677
merck-ENST00000327506_at	ENSG00000185038	MROH2A	0.567519	-0.0215609	0.904926	-0.00950251	0.52605	0.0283896	0.485438	-0.0337111
merck-XM_936430_x_at	ENSG00000213741	RPS29	0.043204	-0.126818	0.361798	-0.0813885	0.0639973	-0.150505	0.842134	-0.00593459
merck-XM_497341_at	ENSG00000205592		0.911554	-0.00337369	0.0467606	-0.151533	0.755048	0.011409	0.267378	0.0550498
merck-AJ406941_at	ENSG00000262121	KRTAP4-9	0.427685	0.0682048	0.172167	-0.044713	0.827065	0.00872987	0.312493	0.082379
merck-ENST00000372030_s_at	ENSG00000204031		0.979524	0.000912408	0.0279939	-0.145563	0.692707	0.0158994	0.306334	0.0542112
merck-ENST00000304187_x_at	ENSG00000244437		0.887217	-0.0119674	0.549229	0.110814	0.48407	-0.0757341	0.884567	-0.0161825
merck-XM_371829_at	ENSG00000188107	EYS	0.484136	0.0433283	0.42902	-0.0729396	0.236883	0.0941572	0.665541	0.020784
merck-XM_938121_x_at	ENSG00000259224	SLC35G6	0.236205	0.0386988	0.36357	-0.0285126	0.482101	0.0212402	0.208208	0.0387813
merck-XM_377828_at	ENSG00000206113	CFAP99	0.847438	-0.00424094	0.0654444	-0.0574415	0.831639	0.00559414	0.530779	0.0171802
merck-BC030533_s_at	ENSG00000211751		0.0580095	-0.138598	0.777866	0.033911	0.0327952	-0.299219	0.861871	0.0178511
merck-BX648939_s_at	ENSG00000188529	SRSF10	0.00822946	-0.0966385	0.634101	-0.0197426	0.159961	-0.0509744	0.0215436	-0.0590492
merck-ENST00000342474_at	ENSG00000187658	C5orf52	0.0713967	0.0889572	0.36889	0.0501014	0.591604	0.0278879	0.363624	0.0515492
merck-XM_938315_at	ENSG00000189420	ZFP92	0.614537	-0.00928391	0.333394	-0.0249303	0.917948	0.00222511	0.99508	0.000129013
merck-Y11163_a_at	ENSG00000206622	SNORA69	0.455676	-0.0901262	0.967498	0.00713943	0.342751	-0.118681	0.801235	-0.0253682
merck-AW268472_at	ENSG00000281473	PISRT1	0.561959	0.0196014	0.968385	0.000953262	0.507289	0.0249554	0.900714	0.00493259
merck-BC069477_a_at	ENSG00000232251	DPCR1	0.493381	0.0422546	0.626283	0.0183428	0.0974403	0.0854524	0.813628	-0.0144365
merck-CR603190_at	ENSG00000110844	PRPF40B	0.470856	0.0415357	0.867259	-0.00971825	0.326486	0.0442665	0.706249	0.0204055
merck-ENST00000377141_s_at	ENSG00000251562	MALAT1	0.648649	-0.0335663	0.902328	0.00801743	0.045896	-0.134284	0.585664	0.0397317
merck-AK025846_at	ENSG00000234741	GAS5	0.217831	-0.0611034	0.180437	-0.0632263	0.0613666	-0.0900431	0.702369	0.0174468
merck-BC012486_at	ENSG00000212724	KRTAP2-3	0.454455	0.0311057	0.590608	-0.0135915	0.506514	0.0238541	0.569729	0.0232997
merck-U91921_s_at	ENSG00000168374	ARF4	0.136438	-0.0584607	0.242147	-0.0407845	0.311056	-0.0357373	0.552769	-0.0205603
merck-ENST00000331162_x_at	ENSG00000185177	ZNF479	0.15339	-0.166781	0.154321	-0.256377	0.314686	-0.14987	0.587375	0.0287355
merck-AK097625_at	ENSG00000232331		0.140407	-0.126358	0.816662	-0.02337	0.0361293	-0.26169	0.701745	0.033195
merck-AF170294_x_at	ENSG00000231503		0.126131	-0.0451122	0.0122831	-0.0956222	0.0359905	-0.0698666	0.186624	0.0357925
merck-AJ296345_at	ENSG00000212725	KRTAP2-1	0.670476	0.0169853	0.00605411	-0.100695	0.297008	0.0303639	0.344822	0.0427893
merck-ENST00000333289_x_at	ENSG00000211640		0.883342	-0.0126863	0.792949	0.030966	0.676676	-0.0429118	0.98575	-0.00143634
merck-BX640620_x_at	ENSG00000211896		0.688357	-0.0386895	0.487716	0.175621	0.29559	-0.137553	0.802106	-0.0353538
merck-ENST00000379913_x_at	ENSG00000211892		0.796418	-0.023395	0.720698	-0.0498255	0.724405	-0.0497051	0.796697	0.0263616
merck-BX102683_s_at	ENSG00000182095	TNRC18	0.764233	0.0277765	0.722833	0.0365149	0.120652	0.159824	0.334785	-0.079201
merck-U86790_x_at	ENSG00000276566		0.437272	0.0498742	0.739587	-0.0191907	0.305285	0.0788172	0.867134	0.0130604
merck-AF527830_a_at	ENSG00000233699	TTTY18	0.634216	0.0177192	0.274454	0.0314476	0.129215	0.0498757	0.473944	-0.0242587
merck-AF527831_a_at	ENSG00000232419	TTTY19	0.395017	0.059462	0.63561	-0.0370869	0.904173	0.00810523	0.184249	0.0707248
merck-BC043268_a_at	ENSG00000214188	ST7-OT4	0.536495	-0.0421478	0.111871	-0.12415	0.776368	0.0202418	0.994402	-0.000507451
merck-AL528846_s_at	ENSG00000235727		0.866697	0.0117187	0.273613	-0.0643401	0.0051297	-0.212828	0.035951	0.160909
merck-AF355799_a_at	ENSG00000215378	DEFT1P	0.878026	0.00637897	0.895159	-0.00825826	0.925255	0.00448033	0.845978	0.00735803
merck-ENST00000331195_x_at	ENSG00000211648		0.350975	0.0399445	0.146049	-0.0556755	0.764928	0.00880513	0.135551	0.058774
merck-X57809_x_at	ENSG00000211651		0.522523	-0.0502842	0.569767	-0.079196	0.375835	-0.0757943	0.711589	0.026968
merck-X96642_x_at	ENSG00000263764	SNORD43	0.000489655	0.434976	0.0506032	0.267671	0.362429	0.13805	0.0250442	0.241374
merck-NR_002439_x_at	ENSG00000263764	SNORD43	0.00956507	0.361531	0.0373634	0.401087	0.327429	0.156505	0.357098	0.100204
merck-AJ609434_at	ENSG00000274998	SNORA17A	0.0786038	0.0941973	0.316596	0.0727941	0.0450401	0.102197	0.929739	0.00460146
merck-X97587_x_at	ENSG00000252542	SNORD36C	0.547219	0.0579038	0.292661	0.100895	0.979442	-0.00238817	0.842837	0.0160277
merck-BQ429300_at	ENSG00000205129	C4orf47	0.455344	-0.0579791	0.859938	-0.0098186	0.0493566	-0.295007	0.369381	0.114804
merck-BC062569_at	ENSG00000215217	C5orf49	0.00671377	-0.20435	0.0688218	-0.152938	0.0308595	-0.295341	0.763916	0.0299611
merck-XM_939057_at	ENSG00000187135	VSTM2B	0.865005	-0.00624351	0.16381	-0.0713391	0.477002	-0.0294056	0.135588	0.0411336
merck-AA527101_a_at	ENSG00000234284	ZNF879	0.0983571	0.0596254	0.180198	0.0539646	0.350561	0.0433032	0.718911	0.0117531
merck-AB014592_at	ENSG00000176915	ANKLE2	0.154371	0.0797579	0.912959	0.00441009	0.00599655	0.0779141	0.537146	0.0333455
merck-ENST00000378072_at	ENSG00000101251	SEL1L2	0.765639	0.0482229	0.726152	-0.0573512	0.88994	0.0229987	0.658033	0.0596598
merck-BM671729_at	ENSG00000225968	ELFN1	0.885284	-0.00483512	0.311803	-0.0352004	0.448941	0.0290243	0.855836	-0.00633453
merck-ENST00000307063_a_at	ENSG00000170234	PWWP2A	0.830581	-0.00976126	0.291794	0.0473972	0.353072	0.0557482	0.200531	-0.0619305
merck-XM_943649_at	ENSG00000214212	C19orf38	0.0194291	0.191953	0.0319717	0.186072	0.0404761	0.131221	0.61113	0.0372245
merck-AJ609436_at	ENSG00000125691	RPL23	0.758741	0.0297124	0.25513	0.0545316	0.46996	0.0538518	0.807439	-0.0244307
merck-AJ609469_at	ENSG00000199266	SNORA60	0.656936	0.0293662	0.350633	0.0819805	0.477508	0.0529411	0.473324	-0.0360204
merck-XM_933723_at	ENSG00000186973	FAM183A	0.0263425	-0.134296	0.2112	-0.125535	0.177105	-0.106339	0.751468	-0.0197304
merck-AI262882_s_at	ENSG00000250436	LOC728040	0.212839	-0.0655027	0.0838396	-0.126453	0.396727	-0.0506157	0.616164	0.0176146
merck-ENST00000357553_at	ENSG00000211638		0.998314	8.81588e-05	0.0593243	-0.0623283	0.111565	0.0426183	0.956034	0.00244694
merck-ENST00000290390_a_at	ENSG00000159239	C2orf81	0.414164	-0.0240193	0.127068	-0.0576874	0.128261	-0.0598774	0.265895	0.0349195
merck-XM_944534_at	ENSG00000237819	LOC101927497	0.440391	0.0534995	0.0261984	-0.133933	0.522799	-0.027168	0.0630636	0.126424
merck-BC010732_s_at	ENSG00000233101	HOXB-AS3	0.267631	0.0281248	0.69261	0.00611091	0.0783204	0.0452975	0.988441	-0.000378438
merck-CR591575_at	ENSG00000257913	LOC105369758	0.0218239	0.124016	0.252501	0.0612345	0.0666228	0.109565	0.398896	0.0351646
merck-CR590505_at	ENSG00000225973	PIGBOS1	0.151709	-0.0719562	0.415197	-0.0324209	0.0850547	-0.096588	0.958525	-0.00286839
merck-CR598519_at	ENSG00000273314		0.433168	-0.0634399	0.540264	0.0680729	0.885174	-0.0136216	0.108124	-0.0848303
merck-CR591436_at	ENSG00000067445	TRO	0.54123	-0.0203991	0.259131	-0.0625591	0.0911018	-0.0795698	0.219507	0.0518804
merck-BM805663_at	ENSG00000277531		0.816411	-0.00727059	0.0477523	-0.105822	0.695782	-0.00878757	0.288683	0.0431032
merck-AK097377_at	ENSG00000183049	CAMK1D	0.264345	0.0860788	0.689904	0.0486565	0.122555	0.223562	0.591716	-0.0625239
merck-AK098833_s_at	ENSG00000225783	MIAT	0.00309719	0.141526	0.935589	-0.00341167	0.325077	0.0205879	0.0103015	0.131223
merck-AK091994_at	ENSG00000173281	PPP1R3B	0.0894797	0.0718422	0.232946	0.122946	0.379927	0.0366905	0.979459	-0.00181478
merck-AK024248_x_at	ENSG00000272556		0.977693	0.000695236	0.869997	-0.00612094	0.905674	-0.00349446	0.751499	0.00531533
merck-ENST00000374943_x_at	ENSG00000231286	HLA-DQB1	0.573397	0.122404	0.154157	-0.681025	0.942658	-0.0206682	0.070564	0.426082
merck-X03068_x_at	ENSG00000179344	HLA-DQB1	0.0501421	0.31301	0.583399	-0.150028	0.723113	-0.0566513	0.0132491	0.40968
merck-AF402776_at	ENSG00000234883	MIR155	0.498914	0.0937536	0.993588	-0.000702403	0.71029	0.0323306	0.534109	0.07558
merck-AK024229_at	ENSG00000184185	KCNJ12	0.223944	0.0278782	0.173231	0.0605672	0.315262	0.0625741	0.488585	-0.0338358
merck-BI518177_at	ENSG00000170419	VSTM2A	0.418941	-0.0431039	0.342625	-0.0754933	0.528011	0.042824	0.441718	-0.0352205
merck-ENST00000340510_x_at	ENSG00000272556		0.757321	0.00690434	0.276377	-0.0376237	0.0179595	0.0921754	0.383338	-0.0296429
merck-XM_377761_x_at	ENSG00000116251	RPL22	0.0232038	-0.0425413	0.286248	-0.0428366	0.806721	-0.00711434	0.424242	-0.0201174
merck-XM_497547_at	ENSG00000267132		0.335174	0.0324611	0.522142	0.0612195	0.681935	-0.0167047	0.778037	0.0157697
merck-XM_292836_at	ENSG00000236312		0.616996	-0.0201575	0.0921513	-0.0517772	0.221422	-0.031716	0.584749	0.0201561
merck-XM_372202_x_at	ENSG00000243048		0.230659	0.0874549	0.447971	0.0594735	0.82405	0.0144971	0.319562	0.0536822
merck-XM_943187_x_at	ENSG00000122406	RPL5	0.0384396	-0.104197	0.0520833	-0.097323	0.137327	-0.0918618	0.844837	-0.0099942
merck-AK027233_at	ENSG00000206199	ANKUB1	0.635847	-0.036588	0.769714	-0.0143892	0.284737	-0.0671748	0.912201	0.00796439
merck-XM_293943_a_at	ENSG00000268799		0.180253	-0.0349998	0.957074	-0.00097333	0.400451	-0.0149361	0.278524	-0.0260477
merck-BC017993_at	ENSG00000269893	SNHG8	0.290926	-0.0468374	0.603234	-0.0280159	0.140157	-0.0791207	0.830262	0.0103812
merck-AF086235_at	ENSG00000187140	FOXD3	0.881384	0.0102458	0.275157	-0.0618767	0.78167	0.0135539	0.629055	0.0290193
merck-AV727041_a_at	ENSG00000196628	TCF4	0.440975	-0.076	0.928596	0.00910114	0.0580288	-0.196126	0.713798	0.0321715
merck-BG678289_at	ENSG00000151532	VTI1A	0.0128814	0.108959	0.375202	0.0206607	0.116036	0.0541829	0.0843642	0.0691423
merck-CR623273_a_at	ENSG00000214756	METTL12	0.843532	0.00593387	0.12516	-0.0567692	0.482639	0.0234377	0.615081	0.0168706
merck-CR596712_s_at	ENSG00000278291		0.507236	-0.0841049	0.0821974	-0.217123	0.0344984	-0.294094	0.130234	0.177001
merck-CR610205_at			0.353729	0.0303238	0.5325	-0.0273235	0.111481	0.0648293	0.880759	0.0049885
merck-CR596214_at	ENSG00000177733	HNRNPA0	0.151954	-0.117382	0.110864	-0.0442865	0.0246794	-0.102862	0.602001	-0.0396241
merck-CR624517_at	ENSG00000229970		0.279378	0.0614574	0.115687	-0.0857434	0.568858	0.0280334	0.130574	0.0821855
merck-ENST00000236199_at	ENSG00000236741		0.932513	0.00290064	0.010441	-0.106299	0.280758	0.047796	0.653176	0.0211452
merck-CN271028_at	ENSG00000228453		0.475873	0.0169423	0.769943	0.00979351	0.663824	0.00947994	0.760781	0.00732793
merck-G36446_x_at			0.10938	-0.0820414	0.487913	-0.0411458	0.244531	-0.0850184	0.769665	-0.0158256
merck-hCT24295_at	ENSG00000231164		0.550731	0.0266827	0.182985	-0.0487167	0.507892	0.0193086	0.404711	0.0365278
merck-AA203600_at	ENSG00000189362	NEMP2	0.146195	-0.0837788	0.797957	-0.0114341	0.0524758	-0.109906	0.764014	-0.016075
merck-BM548940_at	ENSG00000065135	GNAI3	0.0196892	0.0974018	0.0370569	0.0837064	0.0175065	0.0748611	0.565876	0.0187499
merck-ENST00000361860_x_at	ENSG00000198857		0.540661	0.0347217	0.589255	-0.0296414	0.785729	-0.0131249	0.239593	0.0549251
merck-L29376_a_at			0.0801722	-0.134525	0.569884	-0.0460175	0.336365	-0.0804703	0.288262	-0.0688198
merck-XM_499363_s_at	ENSG00000128591	FLNC	0.32144	0.0426624	0.864748	0.00769132	0.334093	0.0526351	0.856701	0.00928893
merck-BM971380_at	ENSG00000168958	MFF	0.000210256	-0.0814394	0.79574	-0.00462081	0.923377	-0.00244587	0.00143552	-0.0780614
merck-CR602684_at	ENSG00000280832		0.0657484	0.0547781	0.223218	0.0439855	0.00479366	0.135398	0.246304	-0.0414432
merck-AA808942_at	ENSG00000227195	MIR663A	0.317803	0.0384881	0.873561	-0.00708926	0.233833	0.0515087	0.700926	0.0120928
merck-CR595843_at	ENSG00000224870	LOC148413	0.0102354	0.109664	0.0115184	0.16958	0.00403396	0.156465	0.114948	-0.0524222
merck-BC065734_at	ENSG00000196922	ZNF252P	0.0164089	-0.0785867	0.733645	-0.0125078	0.217509	-0.0448133	0.0386619	-0.0476186
merck-XM_928641_x_at	ENSG00000215559	ANKRD20A11P	0.230535	-0.0651952	0.737777	0.0193311	0.276799	-0.0604368	0.537292	-0.0389447
merck-AK093631_at	ENSG00000178295	GEN1	0.184239	-0.250218	0.308362	-0.218653	0.24229	-0.227044	0.835949	-0.0267702
merck-XM_496684_x_at	ENSG00000215343	ZNF705D	0.0489965	0.0641567	0.302929	0.0372374	0.242824	0.0613173	0.718437	0.0131593
merck-AK097702_at	ENSG00000198039	ZNF273	0.671959	-0.0110069	0.934223	-0.00323607	0.828088	-0.00928678	0.89685	-0.00431333
merck-BC041423_at	ENSG00000236091	LOC340581	0.53637	0.0368497	0.108691	-0.0680679	0.0389815	0.114612	0.99371	0.000528953
merck-BC054024_s_at	ENSG00000185958	FAM186A	0.858377	-0.0114542	0.455884	-0.0471563	0.515186	0.0344679	0.836085	-0.0109403
merck-BC036832_s_at	ENSG00000197182	MIRLET7BHG	0.945133	-0.00433842	0.123412	0.0634521	0.126182	0.0697913	0.263221	-0.0714129
merck-XM_940289_x_at	ENSG00000115268	RPS15	0.872998	-0.00291354	0.9934	-0.000225772	0.739664	-0.00893307	0.886127	0.00228783
merck-XM_944454_at	ENSG00000198176	TFDP1	0.893212	-0.00307481	0.489129	-0.0188545	0.194006	0.0441686	0.445616	-0.0202335
merck-XM_938836_s_at	ENSG00000183137	CEP57L1	0.184188	-0.0764702	0.711278	0.0223766	0.0597741	-0.130895	0.854027	-0.0112628
merck-ENST00000324360_at	ENSG00000135966	TGFBRAP1	0.716532	-0.0316741	0.480468	0.0726887	0.242188	-0.11334	0.979288	0.00193949
merck-BC017426_s_at	ENSG00000237149	ZNF503-AS2	0.204903	0.0528895	0.667261	-0.0228883	0.232642	0.0562148	0.29282	0.030576
merck-AL109959_at	ENSG00000176371	ZSCAN2	0.681234	-0.0130152	0.85346	0.00963798	0.588911	-0.0262649	0.948555	-0.00213731
merck-CR620722_at	ENSG00000231346		0.954028	0.00228281	0.513883	-0.0326868	0.733545	-0.0136191	0.386984	0.0240738
merck-AF119867_at	ENSG00000068796	KIF2A	0.289429	0.0515507	0.296803	-0.0462583	0.857138	0.00758094	0.168147	0.0670437
merck-AK024941_at	ENSG00000102580	DNAJC3	0.0717142	0.056145	0.260292	0.0232897	0.0202299	0.0891174	0.895653	-0.00476057
merck-BF204396_a_at	ENSG00000179743	FLJ37453	0.0598848	0.0792562	0.593095	0.0326467	0.01849	0.0939991	0.81188	0.011551
merck-BC027873_at	ENSG00000263753	LINC00667	0.0058179	-0.12931	0.22973	-0.0924062	0.00547721	-0.162872	0.94001	0.00336294
merck-CR595566_at	ENSG00000233056		0.474354	0.039483	0.126793	-0.0804603	0.22052	0.0673981	0.556503	0.0354527
merck-M27539_x_at	ENSG00000227715	HLA-A	0.655175	0.0206786	0.202455	-0.061094	0.733192	0.015345	0.469407	0.0380932
merck-CR597666_s_at	ENSG00000237753		0.391864	0.0436099	0.138276	0.0697035	0.0604429	0.125622	0.278081	-0.0580472
merck-AK126517_at	ENSG00000213963	LOC100130691	0.119473	-0.0954136	0.781487	-0.0184933	0.0196724	-0.295491	0.461526	0.0813641
merck-BY798674_at	ENSG00000249082	C5orf66-AS1	0.108427	0.0541474	0.668677	-0.0114642	0.86478	-0.00665527	0.0761001	0.0628637
merck-BG533837_a_at	ENSG00000204650	MGC57346	0.399976	0.0997613	0.498099	0.122098	0.151162	0.311039	0.358466	-0.130303
merck-ENST00000359319_x_at	ENSG00000228314	CYP4F29P	0.236741	-0.120374	0.729667	0.056117	0.603667	-0.0674056	0.303296	-0.105907
merck-XM_296817_at	ENSG00000205832	C16orf96	0.794927	0.00634385	0.340332	-0.0452097	0.187884	0.0473269	0.970664	-0.00132453
merck-CR591360_at	ENSG00000249740	LINC01265	0.668676	0.0240372	0.705058	-0.0312921	0.62257	0.0273712	0.733814	0.0218075
merck-XM_374275_at	ENSG00000076554	TPD52	0.29135	0.0421686	0.740943	-0.0150314	0.258401	0.035805	0.446275	0.0281506
merck-AK126070_at	ENSG00000186788	SPATA31D3	0.416525	-0.0369514	0.179268	-0.0930735	0.467622	0.0412787	0.580769	-0.0206507
merck-CR590502_at	ENSG00000278899	LOC645967	0.511657	-0.0282345	0.0909691	-0.0797178	0.696449	0.018852	0.920793	-0.00484228
merck-XM_931799_at	ENSG00000228275		0.0572184	0.0808223	0.598937	0.0266311	0.0884195	0.0794192	0.608775	0.0240265
merck-XM_372916_at	ENSG00000226961		0.227817	-0.034268	0.116467	-0.086812	0.337238	0.0374632	0.677558	-0.0184703
merck-AL137524_s_at	ENSG00000259295	LOC440300	0.755803	-0.0209675	0.266889	-0.106023	0.510543	-0.0548226	0.438065	0.0557981
merck-BC030123_at	ENSG00000255145	STX17-AS1	0.803552	0.0142151	0.95385	0.00288487	0.428863	0.0425957	0.821008	-0.0113617
merck-BC015119_a_at	ENSG00000257395		0.0715713	-0.267115	0.202493	-0.245299	0.13566	-0.247324	0.777535	-0.0206593
merck-AY762618_at	ENSG00000267313	KC6	0.0532071	0.129154	0.84742	0.00876499	0.326656	0.0532171	0.133859	0.0949879
merck-XM_932149_at	ENSG00000108379	WNT3	0.207701	0.110451	0.208085	-0.139352	0.654071	-0.0329151	0.0269527	0.188982
merck-BU633664_at	ENSG00000259848	LOC442028	0.140751	-0.201191	0.683074	-0.0786441	0.95174	-0.00852918	0.163164	-0.162612
merck-BC048265_at	ENSG00000237523	LINC00857	0.0745973	0.06387	0.0161502	0.167563	0.70601	0.0186262	0.744455	-0.0185865
merck-BC037172_at	ENSG00000265787	CYP4F35P	0.0298438	-0.360847	0.489969	-0.136813	0.0942446	-0.319784	0.430823	-0.119479
merck-XM_928854_s_at	ENSG00000070831	CDC42	0.157073	-0.0443475	0.82933	-0.00595036	0.606722	-0.0143692	0.199718	-0.0335863
merck-AL133561_at	ENSG00000215498	FAM230B	0.0018892	-0.342482	0.485389	-0.0873388	0.0227871	-0.299848	0.0489817	-0.133709
merck-BC036933_s_at	ENSG00000204677	FAM153C	0.0657154	-0.229879	0.172788	-0.206943	0.107344	-0.263155	0.929424	0.00918572
merck-AK097676_x_at	ENSG00000271820	LOC285804	0.765893	0.00829768	0.373516	-0.0249403	0.455915	0.0201163	0.787008	0.00749135
merck-CR613812_at	ENSG00000107104	KANK1	0.841421	0.0146967	0.576783	-0.0413966	0.204504	0.0906251	0.767865	-0.0193476
merck-XM_496089_x_at	ENSG00000275049		0.34074	0.0342465	0.412128	-0.0418783	0.221965	0.0886458	0.979689	0.00153955
merck-CR616125_at	ENSG00000141748	ARL5C	0.370896	-0.0481053	0.439773	0.0586356	0.228897	-0.0665101	0.547807	-0.0352291
merck-CR604349_x_at	ENSG00000002834	LASP1	0.435107	-0.0431656	0.790664	0.00874492	0.631437	-0.0208162	0.516838	-0.0350184
merck-XM_170840_s_at	ENSG00000214819	CDRT15L2	0.360288	0.0383899	0.457017	0.0340465	0.259526	0.0587912	0.788534	-0.00979638
merck-XM_375928_at	ENSG00000282676		0.361713	-0.0878599	0.490099	-0.0542205	0.455614	0.0387802	0.331253	-0.0867826
merck-CR624447_at	ENSG00000205643	CDPF1	0.509788	-0.0265136	0.959529	-0.00267917	0.691141	0.0238616	0.497954	-0.0390006
merck-XM_929032_at	ENSG00000271968	ADAM6	0.435525	0.0412798	0.258485	0.0414619	0.505402	0.0305922	0.907978	0.0060292
merck-CR602093_at	ENSG00000247345		0.0286889	0.109586	0.955351	0.00318088	0.366173	0.0419686	0.0224198	0.0842411
merck-XM_496148_at	ENSG00000259966		0.0664492	0.0662553	0.595846	0.0249955	0.034424	0.110242	0.867498	-0.00745264
merck-XM_926193_x_at	ENSG00000239533	GOLGA2P2Y	0.831736	-0.00761749	0.0869819	-0.100875	0.225278	-0.0516442	0.0476978	0.0651257
merck-ENST00000319008_x_at	ENSG00000240240		0.558945	0.0363637	0.0979641	-0.169585	0.0428422	-0.158061	0.00779561	0.199364
merck-XM_499097_s_at	ENSG00000255378	PRR23D2	0.944234	-0.00461579	0.319316	-0.0528709	0.197877	-0.0610664	0.407719	0.0529383
merck-ENST00000312360_x_at	ENSG00000212802		0.185178	-0.0504799	0.484198	0.0116298	0.517842	0.0104508	0.083188	-0.0614359
merck-BC009463_s_at	ENSG00000052749	RRP12	0.0596031	0.085709	0.0749224	0.0834756	0.0215456	0.104091	0.822255	-0.00954695
merck-ENST00000377375_at	ENSG00000185000	DGAT1	0.419372	0.0296321	0.44229	0.0288036	0.244765	0.0635249	0.636621	-0.0190122
merck-XM_925795_s_at	ENSG00000272636	DOC2B	0.270564	0.0733474	0.261611	-0.090605	0.918222	0.00714445	0.0916634	0.108096
merck-XM_929031_x_at	ENSG00000278455		0.972441	-0.00133528	0.0913174	-0.0979702	0.420255	-0.0409476	0.105618	0.0640506
merck-XM_929432_s_at	ENSG00000274279		0.525391	-0.0411766	0.591456	-0.0459773	0.916552	-0.00819554	0.686774	-0.0167889
merck-XM_928242_at	ENSG00000137210	TMEM14B	0.945491	-0.00403022	0.113403	-0.0557658	0.1729	0.0841329	0.696127	-0.0282065
merck-XM_927742_at	ENSG00000129204	USP6	0.982118	-0.00116613	0.00214077	-0.176489	0.799502	-0.0120086	0.184787	0.081334
merck-XM_928149_at	ENSG00000236418	HLA-DQA1	0.0443416	-0.113778	0.236518	-0.0831746	0.962558	0.00239068	0.0986071	-0.0794977
merck-XM_926081_at	ENSG00000178814	OPLAH	0.993889	0.000270927	0.694832	-0.0194967	0.463149	0.0319619	0.696306	-0.00963726
merck-AK027172_at	ENSG00000023191	RNH1	0.239738	0.0455788	0.515596	-0.0261996	0.0996796	0.0715598	0.665236	0.0159159
merck-XM_942549_s_at	ENSG00000168781	PPIP5K1	0.400533	-0.0228045	0.0374997	-0.0703256	0.795206	-0.00800238	0.707618	0.0119079
merck-XM_929488_at	ENSG00000086015	MAST2	0.356116	-0.0445166	0.182913	-0.0967209	0.226643	-0.0820658	0.207184	0.04383
merck-XM_933524_at	ENSG00000226864	ATE1-AS1	0.0321105	0.243136	0.371777	0.115535	0.0965933	0.242131	0.58655	0.0552605
merck-XM_926501_s_at	ENSG00000270392	PFN1P2	0.503679	0.0319006	0.895713	-0.010536	0.334344	0.0824446	0.830248	-0.0106952
merck-XM_926037_at	ENSG00000178104	PDE4DIP	0.522257	0.0399187	0.426652	0.034192	0.0459588	0.140972	0.435944	-0.0552906
merck-ENST00000344371_s_at	ENSG00000182397	DNM1P46	0.404354	-0.0542685	0.653718	-0.027474	0.103833	-0.0905824	0.856694	0.00926742
merck-ENST00000359711_at	ENSG00000251039		0.827253	0.00908752	0.433408	-0.0348242	0.362036	0.0757968	0.755787	-0.0193003
merck-XM_375931_x_at	ENSG00000276318		0.825812	-0.0184682	0.121653	-0.134024	0.754232	-0.0243307	0.495283	0.0528738
merck-AK094557_a_at	ENSG00000186399	GOLGA8R	0.0986833	-0.08434	0.301551	-0.0525297	0.0368496	-0.165205	0.555423	0.0325757
merck-AF035025_x_at	ENSG00000211973		0.305458	0.0183829	0.160737	0.036234	0.706266	0.0113915	0.869954	-0.00365536
merck-ENST00000383038_at	ENSG00000206195	DUXAP8	0.605314	-0.0270253	0.202747	0.080385	0.463383	0.0332237	0.171241	-0.080461
merck-AY393159_at	ENSG00000211943		0.007944	0.103203	0.125138	0.0757291	0.142895	0.0883548	0.59225	0.0202593
merck-BC004487_at	ENSG00000214184	GCC2-AS1	0.948167	-0.00302463	0.49465	0.0433182	0.812418	0.0161553	0.422663	-0.0308212
merck-XM_928593_s_at	ENSG00000197461	PDGFA	0.638629	0.0185499	0.41033	-0.0278904	0.243518	-0.0321124	0.149922	0.0488529
merck-XM_943426_x_at			0.551279	0.0139011	0.412064	-0.0298672	0.39443	0.0307803	0.664917	0.00911261
merck-AK091789_at	ENSG00000188596	CFAP54	0.410852	-0.0507974	0.209214	-0.10386	0.207765	-0.109896	0.395133	0.0565119
merck-AK026784_at	ENSG00000102466	FGF14	0.172689	-0.200133	0.812019	-0.0187341	0.109467	-0.230243	0.687047	-0.0605371
merck-AK097991_at	ENSG00000102931	ARL2BP	0.28977	0.040467	0.238367	0.0669691	0.361947	0.0506859	0.64445	-0.0171974
merck-DA829196_at	ENSG00000223482	NUTM2A-AS1	0.256364	0.0712567	0.405198	0.07307	0.438487	0.086363	0.888557	-0.00940934
merck-BX358812_s_at	ENSG00000244733		0.186048	-0.0382143	0.913807	-0.00392844	0.68832	-0.0115194	0.40742	-0.0299482
merck-BC041078_x_at	ENSG00000237022	HLA-C	0.0693478	-0.104606	0.267663	-0.143837	0.221314	-0.119976	0.789764	0.0255962
merck-AF196489_x_at	ENSG00000206435	HLA-C	0.229376	-0.1031	0.0889888	-0.355386	0.16461	-0.264277	0.217996	0.200224
merck-CR622586_at	ENSG00000163684	RPP14	0.0895755	0.075727	0.760775	0.0146953	0.0186179	0.13075	0.89366	-0.00528523
merck-CR616040_s_at	ENSG00000273148		0.603921	-0.0386379	0.573274	0.0505329	0.984772	-0.00145749	0.31138	-0.059462
merck-CR606559_at	ENSG00000198315	ZKSCAN8	0.808849	0.00582421	0.491172	0.019888	0.0110833	0.0802044	0.0470957	-0.0485303
merck-BX104084_at	ENSG00000230803		0.549311	-0.018661	0.855862	-0.0100845	0.758553	-0.0166871	0.881634	-0.00480358
merck-CR619628_at	ENSG00000107372	ZFAND5	0.0789621	0.0732564	0.243262	0.089717	0.180616	0.0916009	0.685818	-0.0175371
merck-DA443454_at	ENSG00000226453		0.580801	0.0159582	0.330839	0.0332789	0.328754	-0.0339311	0.463541	0.021085
merck-CR605611_at	ENSG00000251095		0.303572	0.0550541	0.468705	0.0411006	0.352682	0.0640366	0.988492	0.000847184
merck-W78701_at	ENSG00000176124	DLEU1	0.0848748	0.0900947	0.757807	-0.0168828	0.642256	0.0279481	0.185521	0.0813598
merck-CR611965_at	ENSG00000113555	PCDH12	0.0172114	0.067273	0.145077	0.0600856	0.171906	0.0417328	0.477308	0.0176748
merck-CK819868_at	ENSG00000237512	UNC5B-AS1	0.992979	0.000242974	0.0661995	-0.0631009	0.821696	0.00483906	0.382064	0.024521
merck-CR619492_at	ENSG00000228917		0.423091	0.0492693	0.958075	0.00406892	0.623396	0.0357197	0.624324	0.0271142
merck-CR598144_s_at	ENSG00000233296	LOC105373354	0.600886	-0.0420431	0.507609	-0.0530565	0.815142	-0.0168953	0.88616	-0.00965016
merck-AK094599_at	ENSG00000267508	ZNF285	0.138028	-0.124172	0.427475	-0.0992496	0.920519	0.0119333	0.11996	-0.0884555
merck-CR624823_at	ENSG00000144642	RBMS3	0.989124	0.00132095	0.064376	0.104011	0.822751	-0.010802	0.687491	-0.0370826
merck-AA156755_at			0.415127	-0.0365078	0.0206467	-0.118656	0.977842	0.00171336	0.808733	0.0133657
merck-BI759324_at	ENSG00000248747		0.0355486	0.120398	0.164607	0.0753027	0.0675915	0.101984	0.599414	0.0298493
merck-XM_209655_x_at	ENSG00000223756	TSSC2	0.304236	-0.0647193	0.410139	0.0433533	0.42707	-0.0546972	0.46209	-0.0520438
merck-ENST00000342068_a_at	ENSG00000173207	CKS1B	0.653352	-0.0179299	0.496088	-0.0366956	0.240386	0.0476204	0.476021	-0.0294149
merck-CR604128_at	ENSG00000147872	PLIN2	0.0109432	0.137393	0.836692	-0.0131951	0.0716535	0.132052	0.167533	0.0675898
merck-BG472948_at	ENSG00000259736	CRTC3-AS1	0.378833	0.0402613	0.588316	-0.0345031	0.426824	0.043993	0.532602	0.0299095
merck-CR590645_at	ENSG00000228340	MIR646HG	0.54808	-0.0317737	0.0922167	-0.0939765	0.339489	0.0461479	0.730895	-0.0178683
merck-CR619813_at	ENSG00000261220		0.694061	0.024726	0.747074	-0.0135564	0.226073	-0.0421166	0.392237	0.0546025
merck-AI524199_at	ENSG00000015568	RGPD5	0.285374	0.057162	0.647235	0.0287634	0.178046	0.0896819	0.881161	-0.00641194
merck-T60830_x_at	ENSG00000122026	RPL21	0.929829	0.00494191	0.913674	0.00915633	0.243334	0.0844138	0.320731	-0.0472187
merck-XM_210218_at	ENSG00000254529		0.365958	-0.0453545	0.0718561	-0.111496	0.427467	-0.037704	0.550715	0.0239749
merck-hCT1847041_at	ENSG00000226223		0.58992	-0.0217179	0.25922	-0.0385469	0.910893	-0.00399366	0.940901	-0.00291569
merck-XM_926656_x_at	ENSG00000234322		0.454399	0.0193182	0.57897	-0.0179966	0.0165997	0.126039	0.288193	-0.0449911
merck-AL832894_at	ENSG00000100129	EIF3L	0.000525138	0.40226	0.0682158	0.190126	0.0047631	0.480399	0.722561	0.046264
merck-hCT1651603.2_at	ENSG00000186300	ZNF555	0.254145	-0.0625368	0.362339	-0.0668889	0.600595	0.0341669	0.197977	-0.0533941
merck-XM_065453_at	ENSG00000234576		0.871511	-0.0099899	0.840438	-0.0107969	0.244275	0.0680704	0.483531	-0.04426
merck-AV728180_at			0.0385766	-0.0864881	0.642187	-0.0216892	0.149387	-0.0593104	0.165785	-0.043301
merck-DB065615_x_at	ENSG00000163605	PPP4R2	0.0416303	0.0784212	0.540315	0.021614	0.215395	0.0377768	0.0937646	0.0475713
merck-AW243370_at	ENSG00000227337		0.241007	0.0932562	0.0955376	-0.191887	0.865727	-0.0142061	0.0117937	0.183611
merck-CF272223_a_at	ENSG00000144659	SLC25A38	0.99207	-0.00023079	0.0262677	0.0532321	0.0179806	0.0826578	0.0152494	-0.0702776
merck-CR625009_at	ENSG00000196387	ZNF140	0.239088	0.0627461	0.978801	0.00180618	0.0599266	0.131924	0.790896	-0.013413
merck-CR607463_at	ENSG00000255857	PXN-AS1	0.542876	-0.0381978	0.281465	0.0671698	0.628992	-0.0306549	0.403142	-0.0494678
merck-DY655194_at	ENSG00000204361	NXPE2	0.405366	0.0420725	0.0820871	-0.0752174	0.47576	0.0274715	0.280328	0.0586105
merck-CR590183_at	ENSG00000138080	EMILIN1	0.975142	-0.001961	0.429651	0.0708725	0.671236	0.0410003	0.330934	-0.0557637
merck-CR603521_at	ENSG00000113448	PDE4D	0.325512	0.0743931	0.910162	0.0101949	0.9353	0.00924915	0.445809	0.0647387
merck-CR621509_at	ENSG00000232480	TGFB2-AS1	0.0616866	-0.179658	0.376199	0.105697	0.218046	-0.153317	0.127809	-0.137347
merck-CR606809_at	ENSG00000119673	ACOT2	0.847058	-0.0150271	0.873352	0.0139477	0.665936	0.032584	0.458883	-0.0396241
merck-CR616789_at	ENSG00000186564	FOXD2	0.024418	-0.0943041	0.0350727	-0.145347	0.314895	-0.041196	0.836845	-0.00847184
merck-CR597960_at	ENSG00000180776	ZDHHC20	0.00116231	0.0818579	0.517314	0.0205654	0.513691	0.0360433	0.205149	0.052448
merck-CR617865_at	ENSG00000088448	ANKRD10	0.469489	-0.0376417	0.275579	-0.0627447	0.357555	-0.0606952	0.690571	0.0239319
merck-CR614225_at	ENSG00000125485	DDX31	0.73677	-0.0186244	0.946233	-0.00500212	0.337512	0.0624988	0.178396	-0.0521943
merck-G36655_at	ENSG00000136240	KDELR2	0.182143	-0.167075	0.636321	-0.0392694	0.209889	-0.104437	0.389788	-0.090567
merck-CR594841_at	ENSG00000168303	MPLKIP	0.166878	0.0951699	0.313807	-0.0218949	0.293012	0.0422521	0.238101	0.0804094
merck-CR614561_at	ENSG00000259536		0.881732	0.00483296	0.196035	-0.0364497	0.534805	0.0265458	0.895944	0.00528523
merck-CR597213_at	ENSG00000152784	PRDM8	0.781516	-0.014023	0.0390164	-0.128926	0.288595	-0.051155	0.101026	0.0704625
merck-CR590216_at	ENSG00000159210	SNF8	0.732273	-0.00733366	0.13998	0.0290193	0.313256	0.0312896	0.1967	-0.0376503
merck-BX089504_at			0.129567	0.0551809	0.456998	-0.0286831	0.568524	-0.0204926	0.0231257	0.0791838
merck-BX342339_at	ENSG00000112200	ZNF451	0.524073	0.0415027	0.358619	0.048511	0.638691	0.0222562	0.887471	0.0079945
merck-CR594175_a_at	ENSG00000134058	CDK7	0.775843	-0.0119351	0.507595	0.0285577	0.609689	0.0169455	0.444807	-0.0338573
merck-XM_946143_a_at	ENSG00000197446	CYP2F1	0.444005	0.0315558	0.695821	-0.0164613	0.775908	0.0201941	0.611415	0.0270712
merck-BX456723_a_at	ENSG00000100038	TOP3B	0.00023471	0.175359	0.0020452	0.0990088	0.000863199	0.137112	0.153863	0.0545767
merck-hCT2322354_a_at	ENSG00000175104	TRAF6	0.0941416	0.100156	0.0825307	0.0737072	0.0422218	0.171364	0.664334	-0.0293547
merck-CR618823_a_at	ENSG00000264215		0.782519	-0.0305452	0.808444	-0.0348041	0.392649	-0.107831	0.530665	0.0459888
merck-ENST00000310006_a_at	ENSG00000233859		0.0121244	-0.116652	0.328974	-0.0398664	0.26646	-0.0620021	0.152683	-0.0641366
merck-AF119901_at	ENSG00000140526	ABHD2	0.428865	0.0297468	0.43821	0.0226726	0.288033	-0.0283746	0.277149	0.036244
merck-AF339086_s_at	ENSG00000198786	ND5	0.479063	-0.0251912	0.0231192	-0.0569699	0.0521667	-0.062993	0.324607	0.0352205
merck-hCT1644960_at	ENSG00000180042		0.208128	0.0442055	0.144519	-0.0773647	0.800883	0.011532	0.0312943	0.0707722
merck-ENST00000377125_at	ENSG00000237725		0.430089	-0.0289412	0.702158	-0.0197727	0.970493	0.00148006	0.527567	-0.0213129
merck-BQ951575_s_at	ENSG00000247498	LOC100506314	0.770059	-0.0273135	0.165066	0.150676	0.810459	0.0279406	0.295008	-0.107855
merck-AI693637_a_at	ENSG00000040933	INPP4A	0.565229	-0.0318683	0.0245229	0.0869927	0.245068	0.0208388	0.146958	-0.0810588
merck-AB074163_at	ENSG00000169213	RAB3B	0.123204	-0.124218	0.92684	-0.00923159	0.176928	-0.120246	0.406016	-0.0515492
merck-AK056736_at	ENSG00000012174	MBTPS2	0.0385502	-0.10571	0.496914	-0.0423098	0.0401926	-0.126325	0.683923	-0.0153912
merck-CR591494_a_at	ENSG00000058056	USP13	0.670799	0.02047	0.020257	0.125499	0.0638986	0.141431	0.0730753	-0.114133
merck-XM_939213_at	ENSG00000282422		0.377638	-0.0371507	0.0489007	0.0525448	0.497499	0.0241702	0.0984379	-0.0734814
merck-BC042451_at	ENSG00000141837	CACNA1A	0.137467	-0.122774	0.998889	-0.000135463	0.324112	-0.088109	0.251241	-0.0723676
merck-ENST00000339303_x_at	ENSG00000183426	NPIPA1	0.0881606	0.141807	0.212497	0.151293	0.261054	0.164202	0.840727	-0.016862
merck-ENST00000310939_x_at	ENSG00000229018		0.128237	-0.0847858	0.840968	-0.00787695	0.110619	-0.102461	0.702755	-0.0228611
merck-L40402_at	ENSG00000119638	NEK9	0.149539	0.0443983	0.0397748	0.110513	0.0248307	0.0969743	0.0561597	-0.0583783
merck-BX647414_s_at	ENSG00000198727	CYTB	0.58799	-0.00958279	0.0828028	-0.0190351	0.0776125	-0.0328976	0.375313	0.0173737
merck-CR620043_at	ENSG00000164039	BDH2	0.872617	0.00943156	0.217117	-0.0651579	0.500497	0.030093	0.694421	0.0201604
merck-ENST00000329806_at	ENSG00000143947	RPS27A	0.0308784	-0.076625	0.000911937	-0.13457	0.827344	0.0112811	0.624042	-0.0253983
merck-hCT13702.1_at	ENSG00000226553		0.819202	-0.0108672	0.132992	-0.0640993	0.164539	0.0478939	0.826784	-0.010764
merck-AL137705_at	ENSG00000105737	GRIK5	0.61562	0.0209703	0.440666	0.0457265	0.240399	0.0516593	0.506743	-0.0281463
merck-XM_936534_x_at	ENSG00000214391		0.168604	-0.0699329	0.46909	-0.0329879	0.420396	0.0462884	0.125563	-0.0822457
merck-HSS00180425_at	ENSG00000103023	PRSS54	0.145515	0.0552318	0.88397	-0.00285978	0.00952729	0.0873163	0.873391	0.00656245
merck-BU655794_a_at	ENSG00000239455		0.00705534	0.0705342	0.519279	-0.0229987	0.808375	0.00566438	0.00410851	0.077154
merck-AA759286_at			0.241684	-0.0414977	0.0605446	-0.101547	0.473521	0.0360885	0.65623	-0.0185994
merck-CR623117_at	ENSG00000213585	VDAC1	0.798111	-0.0140043	0.965013	-0.00338659	0.280823	0.0800514	0.166879	-0.0582966
merck-BI091632_at	ENSG00000103194	USP10	0.182732	0.0480989	0.473938	-0.0396657	0.681134	0.0187968	0.0432718	0.0543574
merck-hCT2259587_at	ENSG00000225072		0.264935	0.0369185	0.841566	-0.0100293	0.178899	0.0522989	0.781555	0.0113316
merck-AI887392_at			0.0635606	0.162704	0.158351	0.0575569	0.101979	0.0816418	0.235964	0.0913841
merck-BE143608_at			0.0542125	0.15309	0.670432	-0.040619	0.14621	0.0733359	0.121076	0.128591
merck-BI859153_at	ENSG00000197818	SLC9A8	0.410055	0.0257789	0.536207	0.0179263	0.421029	0.0252489	0.905714	0.00366827
merck-CV349177_at	ENSG00000111640	GAPDH	0.073307	-0.125535	0.0051528	-0.0930735	0.059941	-0.0365726	0.294257	-0.0647473
merck-CR593338_at			0.00162653	0.256045	0.00316741	0.313844	0.184417	0.180741	0.853147	0.0182596
merck-AW150875_at	ENSG00000230077		0.513661	-0.0395439	0.228081	-0.0893658	0.558843	0.046326	0.661144	-0.0277163
merck-H59193_at	ENSG00000136521	NDUFB5	0.309411	-0.0910988	0.400275	0.116318	0.818522	-0.0270902	0.178133	-0.125469
merck-CR617135_x_at	ENSG00000213585	VDAC1	0.104168	-0.0483927	0.198541	-0.0449237	0.425839	-0.0247973	0.612991	-0.0149698
merck-N20219_at	ENSG00000274675	GTF2H2C_2	0.648357	-0.04195	0.287178	0.0705865	0.467643	0.0446101	0.234972	-0.0976928
merck-AA035697_x_at	ENSG00000173153	ESRRA	0.89576	0.00458999	0.221698	-0.0533927	0.205988	0.0485586	0.993855	-0.000275227
merck-BX109292_at			0.959274	0.00262039	0.750705	-0.027755	0.69487	-0.0283395	0.346655	0.0307094
merck-AI809669_at	ENSG00000166762	CATSPER2	0.863588	0.0136238	0.425738	0.068986	0.334801	0.0823618	0.320579	-0.0630056
merck-DA879842_at	ENSG00000273639		0.940796	0.00311494	0.790744	-0.0156636	0.383022	-0.0398162	0.282444	0.03258
merck-ENST00000297655_at	ENSG00000231166		0.346456	-0.0387297	0.311219	-0.0603866	0.40698	0.0392167	0.275395	-0.0352592
merck-R21594_at			0.0519718	0.0694827	0.32841	0.0218698	0.187403	0.0221759	0.130322	0.047438
merck-BI827665_at	ENSG00000250496		0.870035	-0.00521355	0.425922	-0.0465292	0.854629	0.00753077	0.714536	0.0104242
merck-DB500478_at			0.184793	-0.175779	0.951346	0.0117251	0.89623	-0.0231291	0.173516	-0.167588
merck-hCT2345774_at	ENSG00000109452	INPP4B	0.331429	-0.0454577	0.00257628	-0.166836	0.904518	0.00413916	0.69431	0.0236782
merck-RSE_00000459410_at	ENSG00000236083		0.670986	-0.0196114	0.237435	-0.0757793	0.970369	-0.00209467	0.699427	0.0140624
merck-CV377081_at	ENSG00000153048	CARHSP1	0.514968	-0.0223938	0.565306	0.0253066	0.770702	0.0165541	0.377501	-0.042699
merck-CV403755_at			0.414285	-0.033405	0.367102	-0.0490428	0.316574	0.0522337	0.327302	-0.0422345
merck-AI671853_at	ENSG00000237581		0.59368	-0.0417586	0.19491	-0.112124	0.781955	-0.0202091	0.813196	0.0178425
merck-HSS00295480_at	ENSG00000243926		0.114127	0.0542822	0.544091	-0.0267867	0.194195	0.031849	0.204403	0.0475627
merck-BF959251_at			0.0980998	-0.0969933	0.154	-0.133406	0.826785	0.0163886	0.217302	-0.049184
merck-AA911590_at	ENSG00000075413	MARK3	0.697233	-0.0161617	0.0716136	-0.11245	0.656298	0.0265233	0.702723	0.0168749
merck-AA778903_at			0.24533	-0.0696003	0.737947	0.0219601	0.0604434	-0.116634	0.812184	-0.0123637
merck-AW205464_at	ENSG00000177889	UBE2N	0.21773	0.0707112	0.0266423	0.144489	0.11282	0.0872786	0.501429	-0.0410863
merck-AA864415_at			0.691167	0.0200558	0.111811	0.116157	0.716664	0.0218899	0.264461	-0.0422345
merck-H58040_at			0.927073	-0.00309631	0.240723	-0.0375485	0.621763	0.0160073	0.924021	0.00384888
[truncated: 55,061 more rows]
