# Supplementary material for: Comparative transcriptomics of choroid plexus in Alzheimer’s disease, frontotemporal dementia and Huntington’s disease: implications for CSF homeostasis
Source: Fluids Barriers CNS. 2018 May 31;15:18. doi: 10.1186/s12987-018-0102-9 (PMC5977762; doi:10.1186/s12987-018-0102-9)
Supplement: Supplementary file 3 — Additional file 3: Table S3. Geneset Annotations: Worksheets contain pathways enriched among genes upregulated in AD vs. Ctrl (S3a); downregulated in AD vs. Ctrl (S3b); upregulated in AD but not in HuD + FTD vs. Ctrl (S3c); and upregulated in HuD + FTD but not AD vs. Ctrl (S3d). Hypergeometric p-values (p-value), Bonferroni-corrected p-values (E-value), overlaps and input and background set sizes are provided. [file 12987_2018_102_MOESM3_ESM.xlsx]

## Sheet: Table S3a
Pathway	Source	P-value	E-value	Background Size	Source Gene Set Size (% of Background)	Experimental Gene Signature Size	Set Overalap Size (Percent Signature Size)	Genes
Immune response_IL-6 signaling pathway	GeneGo	2.32023e-11	4.91657e-08	25238	33 ( 0.1%)	1881	17 ( 0.9%)	ADAM17; CEBPB; CEBPD; GRB2; HGF; JAK1; MAP2K2; MAPK1; NFKB1; NFKB2; RAF1; RELB; SOCS3; SRF; STAT3;
Immune response_IL-4 signaling pathway	GeneGo	8.7393e-11	1.85186e-07	25238	49 ( 0.2%)	1881	20 ( 1.1%)	FES; GRB2; HGF; IKBKB; IL2RG; IL4R; IRS2; JAK1; JAK3; MAP2K2; MAPK1; NFKB1; NFKB2; NFKBIE; RAF1; RELB; SOCS1; SOCS5; STAT6;
Immune response_IL-2 activation and signaling pathway	GeneGo	1.07827e-10	2.28486e-07	25238	65 ( 0.3%)	1881	23 ( 1.2%)	ELF1; FOSL1; FOSL2; GAB2; GRB2; HGF; HMGA1; IKBKB; IL2RG; JAK1; JAK3; MAP2K2; MAPK1; NFKB1; NFKB2; NFKBIE; RAF1; RELB; SIRPA; SOCS3; STAT5A; STAT5B;
Immune response_Signaling pathway mediated by IL-6 and IL-1	GeneGo	3.99151e-10	8.45802e-07	25238	38 ( 0.2%)	1881	17 ( 0.9%)	CEBPB; GRB2; HGF; IKBKB; IRAK1; JAK1; MAP2K2; MAPK1; NFKB1; NFKB2; NFKBIE; RAF1; RELB; SOCS1; SOCS3;
JAK_Stat Signaling (cif)	IngenuityPathways	1.11048e-09	2.3531e-06	25238	72 ( 0.3%)	1881	23 ( 1.2%)	CEBPB; GNAQ; GRB2; HGF; JAK1; JAK3; MAP2K2; MAPK1; NFKB1; NFKB2; PIK3C2A; RAF1; RELB; SOCS1; SOCS3; SOCS5; STAT3; STAT5A; STAT5B; STAT6; TYK2;
Immune response_IL-9 signaling pathway	GeneGo	1.13521e-09	2.4055e-06	25238	45 ( 0.2%)	1881	18 ( 1.0%)	BCL3; GRB2; HGF; IKBKB; IL2RG; IRS2; JAK1; JAK3; MAP2K2; MAPK1; NFKB1; NFKBIE; RAF1; SOCS3; STAT3; STAT5A; STAT5B;
Signal transduction_PTMs in IL-17-induced CIKS-independent signaling pathways	GeneGo	1.46159e-09	3.09711e-06	25238	56 ( 0.2%)	1881	20 ( 1.1%)	CEBPB; CEBPD; FOSL1; FOSL2; IL17RA; JAK1; JAK3; MAP2K2; MAPK1; MAPK14; MAPKAPK2; NFKB1; NFKB2; RAF1; RELB; RPS6KA2; RPS6KA3; STAT3; TYK2;
Development_IGF-1 receptor signaling	GeneGo	2.65008e-09	5.61553e-06	25238	69 ( 0.3%)	1881	22 ( 1.2%)	CCND3; FOXO3; GRB2; GSK3A; HGF; IGF1R; IGFBP4; IKBKB; IRS2; MAP2K2; MAP3K5; MAPK1; NFKB1; NFKB2; NFKBIE; RAF1; RELB; RPS6; RPS6KA2; RPS6KA3; TEP1;
Acute Phase Response Signaling (1nilf)	IngenuityPathways	2.73021e-09	5.78532e-06	25238	141 ( 0.6%)	1881	33 ( 1.8%)	AGT; CEBPB; CFB; GRB2; HGF; HMOX1; IKBKB; IKBKG; IRAK1; MAP2K2; MAP3K5; MAPK1; MAPK14; NFKB1; NFKB2; NFKBIE; NOLC1; OSMR; RAF1; RELB; RIPK1; SERPINA1; SERPINA3; SERPINE1; SOCS1; SOCS3; SOCS5; SOD2; STAT3; TCF7L2; TNFRSF11B;
Main growth factor signaling cascades in multiple myeloma cells	GeneGo	3.89492e-09	8.25333e-06	25238	48 ( 0.2%)	1881	18 ( 1.0%)	FLT1; GRB2; GSK3A; HGF; IGF1R; IKBKB; IRS2; MAP2K2; MAPK1; NFKB1; NFKB2; NFKBIE; RAF1; RELB; STAT3; TEP1; VEGFA;
IL-17 and IL-17F-induced inflammatory signaling in normal and asthmatic airway epithelium	GeneGo	3.90237e-09	8.26912e-06	25238	38 ( 0.2%)	1881	16 ( 0.9%)	CSF3; CXCL6; HGF; IKBKB; IL17RA; MAP2K2; MAPK1; MAPK14; NFKB1; NFKBIE; RAF1; RPS6KA2; RPS6KA3; RPS6KA5;
Development_G-CSF signaling	GeneGo	5.8371e-09	1.23688e-05	25238	60 ( 0.2%)	1881	20 ( 1.1%)	BIRC2; BIRC3; BIRC5; CCND3; CEBPB; CSF3; GAB2; GRB2; HGF; JAK1; MAP2K2; MAPK1; MAPK14; MAPK7; NCF4; RAF1; STAT3; STAT5A; STAT5B; TYK2;
IGF-1 signaling in multiple myeloma	GeneGo	5.8371e-09	1.23688e-05	25238	60 ( 0.2%)	1881	20 ( 1.1%)	BIRC2; BIRC3; BIRC5; FOXO3; GRB2; GSK3A; HGF; IGF1R; IKBKB; IRS2; MAP2K2; MAPK1; NFKB1; NFKB2; NFKBIE; PXN; RAF1; RELB; TEP1; VEGFA;
Role of Apo-2L(TNFSF10) in Prostate Cancer cell apoptosis	GeneGo	6.15903e-09	1.3051e-05	25238	39 ( 0.2%)	1881	16 ( 0.9%)	BID; BIRC2; BIRC3; BIRC5; IKBKB; IKBKG; NFKB1; NFKB2; NFKBIE; RELB; RIPK1; TNFRSF10B; TNFRSF10D; TNFRSF11B;
IGF family signaling in colorectal cancer	GeneGo	8.57139e-09	1.81628e-05	25238	67 ( 0.3%)	1881	21 ( 1.1%)	GRB2; GSK3A; HGF; IGF1R; IGF2R; IGFBP4; IKBKB; IRS2; MAFG; MAP2K2; MAPK1; NFKB1; NFKB2; NFKBIE; RAF1; RELB; TEP1; TRPM2; VEGFA; ZNF143;
Immune response_IL-4 - antiapoptotic action	GeneGo	9.5547e-09	2.02464e-05	25238	40 ( 0.2%)	1881	16 ( 0.9%)	GRB2; HGF; IL2RG; IL4R; IRS2; JAK1; JAK3; MAP2K2; MAPK1; NFKB1; NFKB2; RAF1; RELB; SOCS1; STAT6;
Immune response_TLR2 and TLR4 signaling pathways	GeneGo	1.50322e-08	3.18528e-05	25238	75 ( 0.3%)	1881	22 ( 1.2%)	CCDC88B; FOSL1; FOSL2; HGF; IKBKB; IKBKG; IRAK1; MAP2K2; MAPK1; MAPK14; NFKB1; NFKB2; NFKBIE; PELI2; PELI3; RELB; RPS6KA2; RPS6KA3; RPS6KA5; TLR6;
Th17 cells in CF	GeneGo	1.50322e-08	3.18528e-05	25238	75 ( 0.3%)	1881	22 ( 1.2%)	CSF3; CXCL6; HGF; HLA-DRB1; IL17RA; IL2RG; JAK1; JAK3; MAPK1; MAPK14; MUM1; NFKB1; NFKB2; RELB; RORA; SMAD2; STAT3;
Immune response_Oncostatin M signaling via JAK-Stat in human cells	GeneGo	1.65295e-08	3.50253e-05	25238	19 ( 0.1%)	1881	11 ( 0.6%)	JAK1; LIF; OSMR; SERPINA3; SOCS3; STAT3; STAT5A; STAT5B; TIMP1; TYK2; VEGFA;
IGF signaling in lung cancer	GeneGo	1.93424e-08	4.09856e-05	25238	58 ( 0.2%)	1881	19 ( 1.0%)	BIRC5; CCDC88B; GRB2; H2AFX; HGF; IGF1R; IGFBP4; IRS2; MAP2K2; MAPK1; MAPK14; MAPK7; RAF1; RPS6KA2; RPS6KA3; RPS6KA5; TRIM29; VEGFA;
Immune response_IL-10 signaling pathway	GeneGo	2.56164e-08	5.42797e-05	25238	77 ( 0.3%)	1881	22 ( 1.2%)	BCL3; CDKN2D; CSF3; HGF; HLA-DRB1; HMOX1; IL10RB; IRS2; JAK1; NFKB1; NFKB2; RELB; SOCS3; STAT3; STAT5A; STAT5B; TIMP1; TYK2;
TREM1 Signaling (3j6wq)	IngenuityPathways	2.65428e-08	5.62425e-05	25238	59 ( 0.2%)	1881	19 ( 1.0%)	CASP4; CASP5; CD40; GRB2; HGF; IL1RL1; IRAK1; ITGA5; LAT2; MAPK1; NFKB1; NFKB2; NOD2; RELB; STAT3; STAT5A; STAT5B; TLR6;
IL-17A Signaling in Airway Cells (5icll)	IngenuityPathways	2.74815e-08	5.82317e-05	25238	65 ( 0.3%)	1881	20 ( 1.1%)	CXCL6; HGF; IKBKB; IKBKG; IL17RA; JAK1; JAK3; MAP2K2; MAPK1; MAPK14; NFKB1; NFKB2; NFKBIE; PIK3C2A; RELB; STAT3; TEP1; TYK2;
PPAR Signaling (civ)	IngenuityPathways	3.00874e-08	6.37531e-05	25238	84 ( 0.3%)	1881	23 ( 1.2%)	AIP; CREBBP; GRB2; HGF; IKBKB; IKBKG; INSR; MAP2K2; MAPK1; NCOR1; NFKB1; NFKB2; NFKBIE; PDGFA; PPARD; RAF1; RELB; RXRA; STAT5A; STAT5B; TNFRSF11B; ZC3H7B;
NGF Signaling (7209b)	IngenuityPathways	3.04045e-08	6.44251e-05	25238	104 ( 0.4%)	1881	26 ( 1.4%)	CCDC88B; CREBBP; GRB2; HGF; IKBKB; IKBKG; MAP2K2; MAP3K11; MAP3K13; MAP3K2; MAP3K3; MAP3K5; MAP3K6; MAPK1; MAPK7; NFKB1; NFKB2; PIK3C2A; RAF1; RELB; RHOG; RPS6KA2; RPS6KA3; RPS6KA5; TRIO;
Immune response_Generation of memory CD4+ T cells	GeneGo	3.61381e-08	7.65737e-05	25238	60 ( 0.2%)	1881	19 ( 1.0%)	CD44; FOSL1; FOSL2; HLA-DRB1; IL15RA; IL2RG; IL4R; JAK1; JAK3; NFATC1; NFKB1; NFKB2; RELB; STAT5A; STAT5B;
Development_c-Kit ligand signaling pathway during hemopoiesis	GeneGo	3.6679e-08	7.77197e-05	25238	66 ( 0.3%)	1881	20 ( 1.1%)	DOK1; FLT1; FOXO3; GAB2; GRAP2; GRB2; HGF; MAP2K2; MAPK1; PGF; PXN; RAF1; RPS6KA2; RPS6KA3; SOCS1; STAT3; STAT5A; STAT5B; VEGFA;
Oncostatin M Signaling (3qbdp)	IngenuityPathways	5.21127e-08	0.000110421	25238	34 ( 0.1%)	1881	14 ( 0.7%)	GRB2; HGF; JAK1; JAK3; MAP2K2; MAPK1; MT1A; MT2A; OSMR; RAF1; STAT3; STAT5A; STAT5B; TYK2;
NF-kB pathway in multiple myeloma	GeneGo	5.21127e-08	0.000110421	25238	34 ( 0.1%)	1881	14 ( 0.7%)	BIRC2; BIRC3; BIRC5; CD40; HGF; IGF1R; IKBKB; IKBKG; NFKB1; NFKB2; NFKBIE; RELB; TNFSF13B; TRAF3;
Role of JAK family kinases in IL-6-type Cytokine Signaling (5iclv)	IngenuityPathways	5.90163e-08	0.000125048	25238	25 ( 0.1%)	1881	12 ( 0.6%)	HGF; JAK1; MAPK1; MAPK14; OSMR; SOCS1; SOCS3; STAT3; STAT5A; STAT5B; TYK2;
Immune response_TNF-R2 signaling pathways	GeneGo	6.35711e-08	0.000134698	25238	56 ( 0.2%)	1881	18 ( 1.0%)	BIRC2; BIRC3; DAB2IP; FOSL1; FOSL2; IKBKB; MAP3K5; MAPK1; MAPK14; NFKB1; NFKB2; NFKBIE; RELB; SMURF2; TRAF1; TRAF3; ZFP91;
Regulation of VEGF signaling in pancreatic cancer	GeneGo	7.54269e-08	0.000159817	25238	30 ( 0.1%)	1881	13 ( 0.7%)	FLT1; FLT4; GRB2; HGF; MAP2K2; MAPK1; NFKB1; RAF1; SP3; STAT3; VEGFA;
Role of metalloproteases and heparanase in progression of pancreatic cancer	GeneGo	8.0893e-08	0.000171398	25238	35 ( 0.1%)	1881	14 ( 0.7%)	CD44; COL4A1; COL4A2; COL4A4; GRB2; HGF; MAP2K2; MAPK1; OCLN; RAF1; SERPINA1; TIMP1; USB1; VEGFA;
Survival pathways in Prostate Cancer	GeneGo	8.64592e-08	0.00018319	25238	57 ( 0.2%)	1881	18 ( 1.0%)	BID; BIRC5; HGF; IKBKB; MAP2K2; MAPK1; NFKB1; NFKB2; NFKBIE; RAF1; RELB; STAT3; TEP1; TNFRSF10B; TNFRSF10D;
Role of IL-17F in Allergic Inflammatory Airway Diseases (5iclq)	IngenuityPathways	1.13783e-07	0.000241078	25238	41 ( 0.2%)	1881	15 ( 0.8%)	CCDC88B; CXCL6; HGF; IL17RA; MAP2K2; MAPK1; NFKB1; NFKB2; RAF1; RELB; RPS6KA2; RPS6KA3; RPS6KA5;
Immune response_IL-3 activation and signaling pathway	GeneGo	1.13783e-07	0.000241078	25238	41 ( 0.2%)	1881	15 ( 0.8%)	ELF1; FOSL1; FOSL2; GRB2; HGF; IL3RA; MAP2K2; MAPK1; PIM1; RAF1; SOCS1; SOCS3; STAT5A; STAT5B;
Immune response_HSP60 and HSP70/ TLR signaling pathway	GeneGo	1.26197e-07	0.000267375	25238	97 ( 0.4%)	1881	24 ( 1.3%)	CD40; FOSL1; FOSL2; HGF; HLA-DRB1; HSPA5; HSPA6; IKBKB; IKBKG; IRAK1; MAP2K2; MAPK1; MAPK14; NFKB1; NFKB2; NFKBIE; RELB;
Immune response_Oncostatin M signaling via JAK-Stat in mouse cells	GeneGo	1.29645e-07	0.00027468	25238	18 ( 0.1%)	1881	10 ( 0.5%)	JAK1; OSMR; SERPINA3; SOCS3; STAT3; STAT5A; STAT5B; TIMP1; TYK2; VEGFA;
IL-17-induced mucin expression in CF airways	GeneGo	1.41637e-07	0.000300084	25238	71 ( 0.3%)	1881	20 ( 1.1%)	FOSL1; FOSL2; HGF; HLA-DRB1; IKBKB; IKBKG; IL17RA; MAPK1; MAPK14; NFKB1; NFKB2; NFKBIE; RELB; RORA; RPS6KA5;
Activation of TNF-alpha-dependent pro-tumoral effect in colorectal cancer	GeneGo	1.52407e-07	0.000322898	25238	53 ( 0.2%)	1881	17 ( 0.9%)	BIRC2; BIRC3; GRB2; HGF; IKBKB; IKBKG; MAP2K2; MAPK1; MAPK14; NFKB1; NFKB2; NFKBIE; RAF1; RELB; RIPK1; TRAF1;
Immune response_ETV3 affect on CSF1-promoted macrophage differentiation	GeneGo	1.64812e-07	0.000349175	25238	42 ( 0.2%)	1881	15 ( 0.8%)	CCDC88B; CSF1; FOSL1; FOSL2; GRB2; HGF; MAP2K2; MAPK1; MAPK14; MSR1; NCOR1; RAF1; RPS6KA5; SRF;
Role of JAK1_ JAK2 and TYK2 in Interferon Signaling (5iclt)	IngenuityPathways	1.71366e-07	0.000363058	25238	27 ( 0.1%)	1881	12 ( 0.6%)	IFNAR1; IFNAR2; IFNGR2; IL10RB; JAK1; NFKB1; NFKB2; PTPN2; RAF1; RELB; SOCS1; STAT3; TYK2;
IL-17A Signaling in Fibroblasts (5icln)	IngenuityPathways	1.8473e-07	0.000391366	25238	37 ( 0.1%)	1881	14 ( 0.7%)	CEBPB; CEBPD; CXCL6; HGF; IKBKB; IKBKG; IL17RA; MAPK1; MAPK14; NFKB1; NFKB2; NFKBIE; RELB;
Development_HGF-dependent inhibition of TGF-beta-induced EMT	GeneGo	1.8991e-07	0.000402338	25238	32 ( 0.1%)	1881	13 ( 0.7%)	GRB2; HGF; MAP2K2; MAPK1; RAF1; RPS6KA2; RPS6KA3; SMAD2; SMURF1; SMURF2;
IL-15 Signaling (3qbe6)	IngenuityPathways	1.98373e-07	0.000420264	25238	66 ( 0.3%)	1881	19 ( 1.0%)	HGF; IL15RA; IL2RG; JAK1; JAK3; MAP2K2; MAPK1; MAPK14; NFKB1; NFKB2; PIK3C2A; RAF1; RELB; STAT3; STAT5A; STAT5B; STAT6; TYK2;
Immune response_Th17, Th22 and Th9 cell differentiation	GeneGo	1.98373e-07	0.000420264	25238	66 ( 0.3%)	1881	19 ( 1.0%)	CD40; FOSL1; FOSL2; HGF; HLA-DRB1; IL2RG; IL4R; MUM1; NFATC1; NFKB1; NFKB2; RELB; RORA; STAT3; STAT6;
LRRK2 and immune function in Parkinson's disease	GeneGo	2.35686e-07	0.000499293	25238	43 ( 0.2%)	1881	15 ( 0.8%)	FCGR3A; HLA-DRB1; IFNGR2; IKBKB; IQGAP1; JAK1; NFKB1; NFKB2; NFKBIE; PSMD11; RELB;
Immune response_IL-15 signaling via JAK-STAT cascade	GeneGo	2.55329e-07	0.000540895	25238	19 ( 0.1%)	1881	10 ( 0.5%)	ADAM17; IL15RA; IL2RG; JAK1; JAK3; STAT3; STAT5A; STAT5B; STAT6; TYK2;
Development_EPO-induced Jak-STAT pathway	GeneGo	2.72435e-07	0.000577123	25238	38 ( 0.2%)	1881	14 ( 0.7%)	FES; GRB2; HGF; MAP2K2; MAPK1; PIM1; RAF1; RPS6KA5; SOCS1; SOCS3; STAT3; STAT5A; STAT5B;
Immune response_Th17 cell differentiation	GeneGo	2.78915e-07	0.000590845	25238	55 ( 0.2%)	1881	17 ( 0.9%)	HGF; HLA-DRB1; IL10RB; IL17RA; IL2RG; JAK3; MUM1; NFATC1; NFKB1; NFKB2; RELB; RORA; STAT3;
Immune response_IL-22 signaling pathway	GeneGo	3.72782e-07	0.000789614	25238	56 ( 0.2%)	1881	17 ( 0.9%)	HLA-DRB1; IL10RB; IL2RG; JAK1; JAK3; MAPK1; MAPK14; SOCS3; STAT3; STAT5A; STAT5B; TYK2;
Role of Macrophages_ Fibroblasts and Endothelial Cells in Rheumatoid Arthritis (4ctnm)	IngenuityPathways	4.05182e-07	0.000858213	25238	273 ( 1.1%)	1881	45 ( 2.4%)	ADAMTS4; CEBPB; CEBPD; CSF1; CSNK1D; CSNK1E; CSNK1G2; FCGR3A; FZD5; GNAQ; HGF; IKBKB; IKBKG; IL17RA; IL18R1; IRAK1; IRAK3; LRP1; MAP2K2; MAPK1; MAPK14; MAPKAPK2; NFATC1; NFKB1; NFKBIE; PDGFA; PGF; PIK3C2A; PLCD4; RAF1; RIPK1; SOCS1; SOCS3; STAT3; TCF7L2; TLR6; TNFRSF11B; TNFSF13B; TRAF1; TRAF3; VEGFA;
IL-9 Signaling (3qbdl)	IngenuityPathways	4.40431e-07	0.000932839	25238	34 ( 0.1%)	1881	13 ( 0.7%)	BCL3; IL2RG; IRS2; JAK1; JAK3; NFKB1; NFKB2; PIK3C2A; RELB; SOCS3; STAT3; STAT5A; STAT5B;
TWEAK Signaling (55hih)	IngenuityPathways	4.40431e-07	0.000932839	25238	34 ( 0.1%)	1881	13 ( 0.7%)	BID; BIRC2; BIRC3; IKBKB; IKBKG; NFKB1; NFKB2; NFKBIE; RELB; RIPK1; TNFRSF12A; TRAF1; TRAF3;
Development_PEDF signaling	GeneGo	4.65137e-07	0.00098514	25238	45 ( 0.2%)	1881	15 ( 0.8%)	BIRC2; BIRC3; FOSL1; FOSL2; HGF; IKBKB; MAPK1; NFKB1; NFKB2; PNPLA2; RELB; RPS6KA3; SOD2; VEGFA;
Development_PDGF signaling via STATs and NF-kB	GeneGo	5.67304e-07	0.0012014	25238	40 ( 0.2%)	1881	14 ( 0.7%)	GRB2; HGF; IKBKB; JAK1; NFKB1; NFKB2; NFKBIE; PDGFA; RELB; STAT3; STAT5A; STAT5B; STAT6; TYK2;
Immune response_T cell receptor signaling pathway	GeneGo	6.00078e-07	0.00127076	25238	77 ( 0.3%)	1881	20 ( 1.1%)	GRB2; HGF; HLA-DRB1; IKBKB; IKBKG; LCP2; MAP2K2; MAPK1; MAPK14; NFATC1; NFKB1; NFKB2; NFKBIE; RAF1; RELB;
CNTF Signaling (3v73s)	IngenuityPathways	6.42753e-07	0.00136107	25238	46 ( 0.2%)	1881	15 ( 0.8%)	CCDC88B; GRB2; HGF; JAK1; LIF; MAP2K2; MAPK1; PIK3C2A; RAF1; RPS6KA2; RPS6KA3; RPS6KA5; STAT3; TYK2;
iNOS Signaling (74nyg)	IngenuityPathways	6.42753e-07	0.00136107	25238	46 ( 0.2%)	1881	15 ( 0.8%)	CREBBP; HMGA1; IFNGR2; IKBKB; IKBKG; IRAK1; IRAK3; JAK1; JAK3; MAPK14; NFKB1; NFKB2; NFKBIE; RELB; TYK2;
Role of JAK1 and JAK3 in ?c Cytokine Signaling (5iclw)	IngenuityPathways	6.51122e-07	0.00137878	25238	58 ( 0.2%)	1881	17 ( 0.9%)	FES; GRB2; IL15RA; IL2RG; IL4R; IRS2; JAK1; JAK3; MAPK1; PIK3C2A; SOCS1; SOCS3; STAT3; STAT5A; STAT5B; STAT6;
Immune response_IL-7 signaling in T lymphocytes	GeneGo	6.90434e-07	0.00146196	25238	30 ( 0.1%)	1881	12 ( 0.6%)	CREBBP; FOXO3; IL2RG; IRS2; JAK1; JAK3; SOCS1; STAT3; STAT5A; STAT5B; STAT6; ZC3H7B;
Th17 cells in CF (mouse model)	GeneGo	7.80788e-07	0.00165312	25238	65 ( 0.3%)	1881	18 ( 1.0%)	CSF3; CXCL6; HGF; HLA-DRB1; IL17RA; IL2RG; JAK1; JAK3; MUM1; NFKB1; NFKB2; RELB; SMAD2; STAT3;
HBV mediates angiogenesis in HCC	GeneGo	8.48556e-07	0.00179648	25238	21 ( 0.1%)	1881	10 ( 0.5%)	CREBBP; GRB2; HGF; JAK1; MAP2K2; MAPK1; RAF1; STAT3; VEGFA;
Filoviral-mediated Alteration of Cytokine Production in Innate Immune Responses (3ddvg)	IngenuityPathways	8.76328e-07	0.00185522	25238	72 ( 0.3%)	1881	19 ( 1.0%)	CEBPB; CREBBP; EIF2S1; HGF; HLA-DRB1; IFNAR1; IFNAR2; IFNGR2; IKBKB; IKBKG; IL10RB; JAK1; NFKB1; NFKB2; NFKBIE; RELB; TICAM1; TYK2; ZC3H7B;
Development_TGF-beta receptor signaling	GeneGo	8.76328e-07	0.00185522	25238	72 ( 0.3%)	1881	19 ( 1.0%)	CREBBP; HGF; IKBKB; KPNB1; MAP2K2; MAPK1; MAPK14; NFKB1; NFKB2; RAF1; RELB; RPS6KA5; SERPINE1; SMAD2; SMURF1; SMURF2; YY1; ZC3H7B;
Cell adhesion_Chemokines and adhesion	GeneGo	1.02473e-06	0.00216904	25238	154 ( 0.6%)	1881	30 ( 1.6%)	ACTN1; BCAR1; CD44; COL4A1; COL4A2; COL4A4; CXCL6; DBN1; GNB1; GNG7; GRB2; HGF; ITGA3; MAP2K2; MAPK1; NFKB1; NFKB2; PIP5K1C; PXN; RAF1; RELB; SERPINE1; SERPINE2; TCF7L2; TEP1; THBS1; TRIO; VEGFA;
IL-6 Signaling (cj9)	IngenuityPathways	1.25725e-06	0.00266058	25238	109 ( 0.4%)	1881	24 ( 1.3%)	CEBPB; GRB2; HGF; IKBKB; IKBKG; MAP2K2; MAPK1; MAPK14; MAPKAPK2; NFKB1; NFKB2; NFKBIE; PIK3C2A; RAF1; RELB; SOCS1; SOCS3; SRF; STAT3; TNFAIP6; TNFRSF11B; VEGFA;
Protein Ubiquitination Pathway (cia)	IngenuityPathways	1.31158e-06	0.00277539	25238	172 ( 0.7%)	1881	32 ( 1.7%)	BAP1; BIRC2; BIRC3; CUL1; HLA-DRB1; HSPA5; NEDD4L; PSD3; PSMA7; PSMB7; PSMD11; SMURF1; SMURF2; SP3; TAP2; TCEB1; UBE2B; UBE2H; UBE2J1; UBE2J2; UBE2R2; UBE4B; UBR2; USP12; USP20; USP28; USP31; USP32; USP35; USP42; USP7;
RANK Signaling in Osteoclasts (4uiuu)	IngenuityPathways	1.43882e-06	0.00304422	25238	88 ( 0.3%)	1881	21 ( 1.1%)	BIRC2; BIRC3; IKBKB; IKBKG; MAP2K2; MAP3K11; MAP3K13; MAP3K2; MAP3K3; MAP3K5; MAP3K6; MAPK1; MAPK14; NFATC1; NFKB1; NFKB2; NFKBIE; PIK3C2A; RAF1; RELB;
Salvage Pathways of Pyrimidine Ribonucleotides (7l6ff)	IngenuityPathways	1.48422e-06	0.00314013	25238	198 ( 0.8%)	1881	35 ( 1.9%)	AK4; CSNK1D; DDX31; DGKA; DGKH; ETNK2; GRK5; GRK6; HK1; IPMK; IRAK1; ITPK1; ITPKC; MAP2K2; MAP3K6; MAPK1; MAPK7; NADK; NME1; PAK2; PANK4; PDXK; PFKFB4; PFKP; PI4K2A; PI4KA; PIK3C2A; PIM1; PIP4K2B; PIP5K1C; RIPK1; SPHK1; TRIM29; UPP1;
Signal transduction_NF-kB activation pathways	GeneGo	1.54641e-06	0.00327147	25238	55 ( 0.2%)	1881	16 ( 0.9%)	BIRC2; BIRC3; CUL1; IKBKB; IKBKG; IRAK1; NFKB1; NFKB2; NFKBIE; PELI2; RELB; RIPK1; SHARPIN; TNFSF13B; TRAF3; ZFP91;
A proinflammatory phenotype of senescent alveolar epithelial cells in COPD	GeneGo	1.59846e-06	0.00338141	25238	49 ( 0.2%)	1881	15 ( 0.8%)	ARID4B; CHD3; CREBBP; FOXO3; GATAD2A; HGF; IKBKB; MBD3; MTA2; MTA3; NFKB1; NFKBIE; PHF21A; RBM34; RPS6KA5; ZC3H7B;
Stem cells_Stimulation of differentiation of mouse embryonic fibroblasts into adipocytes by extracellular factors	GeneGo	1.76436e-06	0.00373171	25238	82 ( 0.3%)	1881	20 ( 1.1%)	ADCY1; CEBPB; CEBPD; CREBBP; GRB2; HGF; IGF1R; INSR; IRS2; LIF; LOX; MAP2K2; MAPK1; MAPK14; PCK1; RAF1; RETN; RPS6KA3;
Immune response_IL-7 signaling in B lymphocytes	GeneGo	1.93762e-06	0.0040974	25238	38 ( 0.2%)	1881	13 ( 0.7%)	GRB2; HGF; IL2RG; JAK1; JAK3; MAP2K2; MAPK1; PIM1; RAF1; STAT3; STAT5A; STAT5B;
Immune response_Th1 and Th2 cell differentiation	GeneGo	2.02693e-06	0.00428586	25238	69 ( 0.3%)	1881	18 ( 1.0%)	CD40; FOSL1; FOSL2; HLA-DRB1; IFNGR2; IL2RG; IL4R; JAK1; NFATC1; NFKB1; NFKB2; RELB; STAT6; TYK2;
4-1BB Signaling in T Lymphocytes (3qbcf)	IngenuityPathways	2.29426e-06	0.00484975	25238	33 ( 0.1%)	1881	12 ( 0.6%)	IKBKB; IKBKG; MAP2K2; MAP3K5; MAPK1; MAPK14; NFKB1; NFKB2; NFKBIE; RELB; TRAF1;
Role of IL-6 in obesity and type 2 diabetes in adipocytes	GeneGo	2.29426e-06	0.00484975	25238	33 ( 0.1%)	1881	12 ( 0.6%)	HGF; INSR; JAK1; MAPK1; SERPINE1; SOCS1; SOCS3; STAT3; STAT5A; STAT5B; TYK2;
Development_GM-CSF signaling	GeneGo	2.60957e-06	0.00551442	25238	57 ( 0.2%)	1881	16 ( 0.9%)	CCND3; GRB2; HGF; IKBKB; MAP2K2; MAPK1; NFKB1; NFKB2; NFKBIE; PIM1; RAF1; RELB; STAT3; STAT5A; STAT5B;
EGFR signaling pathway in lung cancer	GeneGo	2.60957e-06	0.00551442	25238	57 ( 0.2%)	1881	16 ( 0.9%)	ADAM17; GRB2; HGF; MAPK1; NFKB1; NFKB2; RELB; STAT3; STAT5A; STAT5B; TEP1; VEGFA;
Immune response_Oncostatin M signaling via MAPK in human cells	GeneGo	2.86185e-06	0.00604593	25238	45 ( 0.2%)	1881	14 ( 0.7%)	CEBPB; FOSL1; FOSL2; GRB2; HGF; JAK1; LIF; MAP2K2; MAPK1; MAPK14; OSMR; RAF1; TIMP1;
Inflammatory factors-induced expression of mucins in normal and asthmatic epithelium	GeneGo	2.86185e-06	0.00604593	25238	45 ( 0.2%)	1881	14 ( 0.7%)	ALOX5; GRB2; HGF; IKBKB; IL17RA; JAK1; MAP2K2; MAPK1; NFKB1; NFKBIE; RAF1; RPS6KA3;
Neurophysiological process_Circadian rhythm	GeneGo	2.86185e-06	0.00604593	25238	45 ( 0.2%)	1881	14 ( 0.7%)	CSNK1D; CSNK1E; GPRIN1; GRIN2D; MAP2K2; MAPK1; NPAS2; NR1D1; PER1; RAF1; RORA; RPS6KA2; RPS6KA3;
CD40 Signaling (3m04x)	IngenuityPathways	2.9589e-06	0.00625031	25238	64 ( 0.3%)	1881	17 ( 0.9%)	CD40; IKBKB; IKBKG; JAK3; MAP2K2; MAPK1; MAPK14; MAPKAPK2; NFKB1; NFKB2; NFKBIE; PIK3C2A; RELB; STAT3; TRAF1; TRAF3;
IL-22 Signaling (3m04w)	IngenuityPathways	3.83288e-06	0.008089	25238	24 ( 0.1%)	1881	10 ( 0.5%)	IL10RB; JAK1; MAPK1; MAPK14; SOCS3; STAT3; STAT5A; STAT5B; TYK2;
IL-1 production in melanoma	GeneGo	3.83288e-06	0.008089	25238	24 ( 0.1%)	1881	10 ( 0.5%)	IKBKB; MAP2K2; MAPK1; NFKB1; NFKB2; NFKBIE; RELB; RPS6KA5; TNS1;
Immune response_IL-17 signaling pathways	GeneGo	3.93028e-06	0.0082937	25238	72 ( 0.3%)	1881	18 ( 1.0%)	CEBPB; CEBPD; CSF3; CXCL6; HGF; IKBKB; IKBKG; IL17RA; JAK1; MAP2K2; MAPK1; MAPK14; NFKB1; NFKB2; NFKBIE; RELB;
Immune response_Role of PKR in stress-induced antiviral cell response	GeneGo	3.93028e-06	0.0082937	25238	72 ( 0.3%)	1881	18 ( 1.0%)	CCDC88B; HGF; IFNAR1; IFNAR2; IFNGR2; IKBKB; IL10RB; JAK1; MAPK1; MAPK14; NFKB1; NFKB2; NFKBIE; RELB; TICAM1; TNFSF13B; TRAF3; TYK2;
iCOS-iCOSL Signaling in T Helper Cells (41lx3)	IngenuityPathways	4.15075e-06	0.00875689	25238	101 ( 0.4%)	1881	22 ( 1.2%)	CD40; CSK; GAB2; GRAP2; GRB2; HLA-DRB1; ICOSLG; IKBKB; IKBKG; IL2RG; LCP2; NFATC1; NFKB1; NFKB2; NFKBIE; PIK3C2A; PLEKHA4; RELB; TEP1;
Hepatic Fibrosis _ Hepatic Stellate Cell Activation (1nilk)	IngenuityPathways	4.24749e-06	0.00896007	25238	132 ( 0.5%)	1881	26 ( 1.4%)	AGT; CD40; CSF1; FLT1; FLT4; HGF; IFNAR1; IFNAR2; IFNGR2; IGF1R; IGFBP4; IL10RB; IL4R; MYH9; MYPOP; NFKB1; NFKB2; PDGFA; PGF; RELB; SERPINE1; SMAD2; TIMP1; TNFRSF11B; VEGFA;
Canonical Leptin pathways in breast cancer	GeneGo	4.28744e-06	0.00904395	25238	59 ( 0.2%)	1881	16 ( 0.9%)	BIRC5; GRB2; HGF; IKBKB; IRS2; MAP2K2; MAPK1; NFKB1; NFKB2; NFKBIE; RAF1; RELB; STAT3; TCF7L2; VEGFA;
Maturation and migration of dendritic cells in skin sensitization	GeneGo	4.28744e-06	0.00904395	25238	59 ( 0.2%)	1881	16 ( 0.9%)	CD40; HGF; HLA-DRB1; IKBKB; MAP3K5; MAPK1; MAPK14; NFKB1; NFKB2; NFKBIE; RELB;
Th2 cytokine- and TNF-alpha-induced profibrotic response in asthmatic airway fibroblasts/ myofibroblasts	GeneGo	4.67785e-06	0.00986343	25238	66 ( 0.3%)	1881	17 ( 0.9%)	BDKRB1; BDKRB2; FOSL1; FOSL2; GRB2; IL2RG; IL4R; MAP2K2; MAPK1; MAPK14; NFKB1; NFKB2; PDGFA; RAF1; RELB; STAT6; TIMP1;
Th2-cytokine-induced airway epithelium mucous metaplasia in COPD	GeneGo	4.853e-06	0.0102308	25238	80 ( 0.3%)	1881	19 ( 1.0%)	GAB2; GNAQ; IL2RG; IL4R; JAK1; MAPK1; MYH9; NFKB1; NFKB2; RELB; SOCS3; SPHK1; STAT6; STX1A; TYK2; UNC13A; UNC13D;
Pyridoxal 5-phosphate Salvage Pathway (7l62i)	IngenuityPathways	4.87711e-06	0.0102814	25238	174 ( 0.7%)	1881	31 ( 1.6%)	CSNK1D; DGKA; DGKH; ETNK2; GRK5; GRK6; HK1; IPMK; IRAK1; ITPK1; ITPKC; MAP2K2; MAP3K6; MAPK1; MAPK7; NADK; PAK2; PANK4; PDXK; PFKFB4; PFKP; PI4K2A; PI4KA; PIK3C2A; PIM1; PIP4K2B; PIP5K1C; RIPK1; SPHK1; TRIM29;
IL-6 signaling pathway in lung cancer	GeneGo	5.08573e-06	0.0107188	25238	47 ( 0.2%)	1881	14 ( 0.7%)	BIRC5; GRB2; HGF; IKBKB; JAK1; MAPK1; MAPK14; NFKB1; NFKB2; NFKBIE; RELB; STAT3; VEGFA;
FLT3 Signaling in Hematopoietic Progenitor Cells (41lxk)	IngenuityPathways	5.83598e-06	0.0122903	25238	67 ( 0.3%)	1881	17 ( 0.9%)	CCDC88B; GAB2; GRB2; HGF; MAP2K2; MAPK1; MAPK14; PIK3C2A; RAF1; RPS6KA2; RPS6KA3; RPS6KA5; STAT3; STAT5A; STAT5B; STAT6;
Th2-cytokines-induced expression of mucins in asthma	GeneGo	6.55796e-06	0.0138003	25238	36 ( 0.1%)	1881	12 ( 0.6%)	HGF; IL4R; JAK1; LOX; MAPK1; MAPK14; RAF1; SPHK1; STAT3; STAT6; TYK2;
HGF receptor (Met) and MSP receptor (RON) signaling pathways in SCLC	GeneGo	6.68947e-06	0.014075	25238	48 ( 0.2%)	1881	14 ( 0.7%)	GAB2; GRB2; HGF; MAP2K2; MAPK1; MAPK14; MAPKAPK2; PDGFA; PXN; STAT3; THBS1; VEGFA;
Immune response_IL-33 signaling pathway	GeneGo	6.80681e-06	0.0143202	25238	89 ( 0.4%)	1881	20 ( 1.1%)	H2AFX; HGF; HIST1H2AM; IKBKB; IKBKG; IL1RL1; IRAK1; MAP2K2; MAPK1; MAPK14; NFKB1; NFKB2; NFKBIE; RELB; RPS6KA5;
PPAR?_RXR? Activation (1jz2i)	IngenuityPathways	6.88509e-06	0.0144836	25238	160 ( 0.6%)	1881	29 ( 1.5%)	ACVR1B; ADCY1; ADIPOR2; AIP; BCL3; CREBBP; GNAQ; GRB2; HGF; IKBKB; IKBKG; INSR; MAP2K2; MAPK1; MAPK14; MED24; NCOR1; NFKB1; NFKB2; NFKBIE; PLCD4; RAF1; RELB; RXRA; SMAD2; STAT5B; ZC3H7B;
Production of Nitric Oxide and Reactive Oxygen Species in Macrophages (46chb)	IngenuityPathways	7.15791e-06	0.0150532	25238	152 ( 0.6%)	1881	28 ( 1.5%)	CREBBP; IFNGR2; IKBKB; IKBKG; JAK1; JAK3; MAP3K11; MAP3K13; MAP3K2; MAP3K3; MAP3K5; MAP3K6; MAPK1; MAPK14; NCF4; NFKB1; NFKB2; NFKBIE; PIK3C2A; RELB; RHOG; RHOJ; RHOU; RND3; SIRPA; TNFRSF11B; TYK2;
Cooperative action of IFN-gamma and TNF-alpha on astrocytes in multiple sclerosis	GeneGo	7.24477e-06	0.0152345	25238	68 ( 0.3%)	1881	17 ( 0.9%)	ADCY1; CEBPB; CEBPD; HLA-DRB1; IFNGR2; IKBKB; JAK1; NFKB1; NFKB2; NFKBIE; RELB;
Development_Cytokine-mediated regulation of megakaryopoiesis	GeneGo	7.24477e-06	0.0152345	25238	68 ( 0.3%)	1881	17 ( 0.9%)	CCND3; FOXO3; GAB2; GRB2; HGF; IFNGR2; JAK1; LIF; MAF1; MAPK1; NFKB1; NFKB2; RELB; STAT3; STAT5A; STAT5B;
Th9 cells in asthma	GeneGo	7.24477e-06	0.0152345	25238	68 ( 0.3%)	1881	17 ( 0.9%)	CALCA; HLA-DRB1; IL1RL1; IL2RG; IL4R; MUM1; NFKB2; RAMP1; RELB; STAT5A; STAT5B; STAT6; ZC3H7B;
STAT3 Pathway (aqfrb)	IngenuityPathways	7.88196e-06	0.0165632	25238	55 ( 0.2%)	1881	15 ( 0.8%)	INSR; MAP2K2; MAP3K11; MAPK1; MAPK14; PIM1; PTPN2; RAF1; SOCS1; SOCS3; SOCS5; STAT3; TYK2; YJEFN3;
Apoptosis and survival_Anti-apoptotic TNFs/NF-kB/IAP pathway	GeneGo	8.00679e-06	0.0168233	25238	31 ( 0.1%)	1881	11 ( 0.6%)	BIRC2; BIRC3; BIRC5; IKBKB; IKBKG; NFKB1; NFKB2; NFKBIE; RELB; RIPK1; TRAF3;
Deregulation of PSD-95-dependent signaling in Huntington's disease	GeneGo	8.00679e-06	0.0168233	25238	31 ( 0.1%)	1881	11 ( 0.6%)	GPRIN1; GRIN2D; HTT; MAP2K2; MAP3K5; MAPK1; MAPK14; RAF1; RPS6KA2; RPS6KA3;
IL-4 Signaling (cij)	IngenuityPathways	8.62635e-06	0.0181133	25238	62 ( 0.2%)	1881	16 ( 0.9%)	GRB2; HGF; HLA-DRB1; HMGA1; IL2RG; IL4R; JAK1; JAK3; MUM1; NFATC1; PIK3C2A; SOCS1; STAT6; TYK2;
Regulation and signaling of HGF receptor (Met) and MSP receptor (RON) in lung cancer	GeneGo	8.9238e-06	0.018732	25238	76 ( 0.3%)	1881	18 ( 1.0%)	CEBPB; FOSL1; FOSL2; GRB2; HGF; MAPK1; MAPK14; PDGFA; PXN; RPS6KA2; RPS6KA3; STAT3; THBS1; VEGFA;
Interferon Signaling (ci9)	IngenuityPathways	9.04917e-06	0.0189926	25238	37 ( 0.1%)	1881	12 ( 0.6%)	IFITM1; IFNAR1; IFNAR2; IFNGR2; IL10RB; JAK1; MED14; PTPN2; SOCS1; TAP2; TYK2;
Role of NFAT in Regulation of the Immune Response (3m04r)	IngenuityPathways	9.44841e-06	0.0198222	25238	171 ( 0.7%)	1881	30 ( 1.6%)	CSNK1D; CSNK1E; CSNK1G2; FCGR3A; GNA12; GNAL; GNAQ; GNB1; GNG7; GRB2; GSK3A; HGF; HLA-DRB1; IKBKB; IKBKG; KPNB1; LCP2; MAP2K2; MAPK1; NFATC1; NFKB1; NFKB2; NFKBIE; PIK3C2A; RAF1; RELB;
Apoptotic pathways and resistance to apoptosis in lung cancer cells	GeneGo	1.00281e-05	0.0210254	25238	56 ( 0.2%)	1881	15 ( 0.8%)	BID; BIRC2; BIRC3; BIRC5; CASP4; MAP2K2; MAPK1; NFKB1; NFKB2; PEA15; RELB; RIPK1; TNFRSF10B;
Impaired inhibition of Th17 cell differentiation by IFN-beta in multiple sclerosis	GeneGo	1.13805e-05	0.0238269	25238	32 ( 0.1%)	1881	11 ( 0.6%)	HGF; IFNAR1; IFNAR2; IL10RB; IL27RA; IL2RG; JAK3; MUM1; RORA; SOCS3; SPP1; STAT3;
Molecular Mechanisms of Cancer (41lx6)	IngenuityPathways	1.14786e-05	0.0240299	25238	405 ( 1.6%)	1881	55 ( 2.9%)	ADCY1; ARHGEF10; ARHGEF11; ARHGEF19; ARHGEF4; BID; BIRC2; BIRC3; BMP1; CCND3; CDC25B; CDKN2D; CHEK1; CREBBP; FZD5; GAB2; GNA12; GNAL; GNAQ; GNB1; GNG7; GRB2; GSK3A; HDAC7; HGF; ITGA3; ITGA5; JAK1; JAK3; LRP1; MAP2K2; MAP3K5; MAPK1; MAPK14; MAX; NFKB1; NFKB2; NFKBIE; PA2G4; PAK2; PIK3C2A; RAF1; RELB; RHOG; RHOJ; RHOU; RND3; SMAD2; TCF7L2; TRIM29; TYK2; ZBTB17; ZC3H7B;
Development_Mu-type opioid receptor signaling via Beta-arrestin	GeneGo	1.21728e-05	0.0254646	25238	44 ( 0.2%)	1881	13 ( 0.7%)	DNM2; GNB1; GNG7; GRK5; GRK6; MAP2K2; MAPK1; OPRM1; RAF1; RPS6KA2; RPS6KA3; STAT3;
Immune response_Oncostatin M signaling via MAPK in mouse cells	GeneGo	1.21728e-05	0.0254646	25238	44 ( 0.2%)	1881	13 ( 0.7%)	CEBPB; FOSL1; FOSL2; GRB2; HGF; JAK1; MAP2K2; MAPK1; MAPK14; OSMR; RAF1; TIMP1;
TNF-alpha, IL-1 beta induce dyslipidemia and inflammation in obesity and type 2 diabetes in adipocytes	GeneGo	1.21728e-05	0.0254646	25238	44 ( 0.2%)	1881	13 ( 0.7%)	ADAM17; CIDEA; HGF; IKBKB; MAPK1; NFKB1; NFKB2; PNPLA2; PTX3; RELB; SERPINE1; TNFSF13B;
Th2 cytokine- and TNF-alpha-induced inflammatory response in asthmatic airway fibroblasts	GeneGo	1.23314e-05	0.025792	25238	38 ( 0.2%)	1881	12 ( 0.6%)	CD40; CSF3; HGF; IL2RG; IL4R; ITGA5; MAPK1; NFKB1; NFKB2; RELB; STAT6;
Role of IFN-beta in inhibition of Th1 cell differentiation in multiple sclerosis	GeneGo	1.26776e-05	0.0265063	25238	57 ( 0.2%)	1881	15 ( 0.8%)	CREBBP; HLA-DRB1; IFNAR1; IFNAR2; IFNGR2; IL10RB; IL18R1; JAK1; NFKB1; NFKB2; RELB;
Apoptosis and survival_Role of PKR in stress-induced apoptosis	GeneGo	1.31208e-05	0.0274203	25238	78 ( 0.3%)	1881	18 ( 1.0%)	CCDC88B; DDIT3; EIF2S1; IFNAR1; IFNAR2; IFNGR2; IKBKB; IL10RB; ILF3; JAK1; MAPK1; NFKB1; NFKB2; NFKBIE; RELB; TICAM1; TRAF3; TYK2;
HGF signaling in colorectal cancer	GeneGo	1.33716e-05	0.0279369	25238	64 ( 0.3%)	1881	16 ( 0.9%)	CD44; FOSL2; GRB2; HGF; MAP2K2; MAPK1; RAF1; ST14; TCF7L2; TEP1; THBS1; TIMP1; VEGFA;
CHDI_Correlations from Replication data_Causal network (positive correlations)	GeneGo	1.34451e-05	0.0280884	25238	174 ( 0.7%)	1881	30 ( 1.6%)	ARHGDIA; CCDC88B; CD40; CD44; GNB1; GNG7; GPRIN1; GRIN2D; HDAC7; HLA-DRB1; HSPA5; HSPA6; HTT; IKBKB; IRAK1; LCP2; MAPK14; NFKB1; NFKB2; NFKBIE; PSD3; PSMA7; PSMB7; PSMD11; RELB; RPS6KA5;
Immune response_Naive CD4+ T cell differentiation	GeneGo	1.34751e-05	0.0281502	25238	71 ( 0.3%)	1881	17 ( 0.9%)	CD40; FOSL1; FOSL2; HGF; HLA-DRB1; MUM1; NFATC1; NFKB1; NFKB2; RELB; RORA; STAT3; STAT6;
Signal transduction_Soluble CXCL16 signaling	GeneGo	1.34751e-05	0.0281502	25238	71 ( 0.3%)	1881	17 ( 0.9%)	CD44; GNB1; GNG7; IKBKB; IKBKG; MAP2K2; MAPK1; MAPK14; NFKB1; NFKB2; NFKBIE; RAF1; RELB; RPTOR; SPP1; VEGFA;
PTEN Signaling (ci6)	IngenuityPathways	1.51473e-05	0.0315877	25238	109 ( 0.4%)	1881	22 ( 1.2%)	BCAR1; CNKSR3; FOXO3; GRB2; GSK3A; HGF; IKBKB; IKBKG; INSR; IPCEF1; ITGA3; ITGA5; MAP2K2; MAPK1; MAST2; NFKB1; NFKB2; RAF1; RELB; SHARPIN; TEP1; YWHAH;
Immune response_Inflammasome in inflammatory response	GeneGo	1.59236e-05	0.0331794	25238	33 ( 0.1%)	1881	11 ( 0.6%)	CASP4; CASP5; IKBKB; IKBKG; NFKB1; NFKB2; NFKBIE; NLRC4; NOD2; PANX1; RELB; TNS1;
Plasminogen activators signaling in pancreatic cancer	GeneGo	1.59236e-05	0.0331794	25238	33 ( 0.1%)	1881	11 ( 0.6%)	FOSL1; GRB2; HGF; MAP2K2; MAPK1; RAF1; RXRA; SERPINE1;
Development_GDNF family signaling	GeneGo	1.59294e-05	0.0331913	25238	58 ( 0.2%)	1881	15 ( 0.8%)	DOK1; GAB2; GRB2; HGF; IKBKB; MAP2K2; MAPK1; NFKB1; NFKB2; NFKBIE; RAF1; RELB; RPS6KA2; RPS6KA3;
Role of keratinocytes and Langerhans cells in skin sensitization	GeneGo	1.59554e-05	0.0332447	25238	45 ( 0.2%)	1881	13 ( 0.7%)	HLA-DRB1; IKBKB; IL18R1; IRAK1; NFKB1; NFKBIE; TNS1;
Chronic Myeloid Leukemia Signaling (445nj)	IngenuityPathways	1.61904e-05	0.0337258	25238	94 ( 0.4%)	1881	20 ( 1.1%)	CCND3; CTBP2; GAB2; GRB2; HDAC7; HGF; IKBKB; IKBKG; MAP2K2; MAPK1; NFKB1; NFKB2; PA2G4; PIK3C2A; RAF1; RELB; STAT5A; STAT5B;
Induction of mucin secretion in airway goblet cells by purinergic receptors	GeneGo	1.64253e-05	0.0342068	25238	72 ( 0.3%)	1881	17 ( 0.9%)	DNAJC5; GNAQ; HSPA5; HSPA6; IKBKB; KCNN4; MYH9; MYO5A; NFKB1; NFKB2; RELB; STX1A; STX4; STXBP1; UNC13A; UNC13D;
IGF signaling in HCC	GeneGo	1.65197e-05	0.0344	25238	65 ( 0.3%)	1881	16 ( 0.9%)	ADAM17; CEBPB; FOXO3; GRB2; HGF; IGF1R; IGF2R; IRS2; MAP2K2; MAPK1; RAF1; TIMP1; VEGFA;
IGF-1 signaling in pancreatic cancer	GeneGo	1.66083e-05	0.0345812	25238	39 ( 0.2%)	1881	12 ( 0.6%)	GRB2; HGF; IGF1R; IRS2; JAK1; MAP2K2; MAPK1; RAF1; STAT3; TRIM29; VEGFA;
Effect of Bacillus anthracis Toxins on Macrophage Function (3ddvp)	IngenuityPathways	1.67364e-05	0.0348433	25238	142 ( 0.6%)	1881	26 ( 1.4%)	BNIP3L; CCDC88B; CCND3; CEBPB; HGF; IKBKB; KIF1C; MAP2K2; MAP3K11; MAP3K13; MAP3K2; MAP3K3; MAP3K5; MAP3K6; MAPK1; MAPK14; NFKB1; NFKB2; NFKBIE; PIK3C2A; PSMA7; PSMB7; RELB; RPS6KA5; STAT3;
B Cell Receptor Signaling (cil)	IngenuityPathways	1.7188e-05	0.0357664	25238	159 ( 0.6%)	1881	28 ( 1.5%)	BCL6; CSK; GAB2; GRB2; GSK3A; HGF; IKBKB; IKBKG; MAP2K2; MAP3K11; MAP3K13; MAP3K2; MAP3K3; MAP3K5; MAP3K6; MAPK1; MAPK14; NFATC1; NFKB1; NFKB2; NFKBIE; PAG1; PIK3C2A; POU2F2; RAF1; RELB; TEP1;
Immune response_Differentiation of natural regulatory T cells	GeneGo	1.84932e-05	0.0384295	25238	52 ( 0.2%)	1881	14 ( 0.7%)	CD40; HLA-DRB1; IL2RG; ITCH; JAK1; JAK3; NFATC1; STAT3; STAT5A; STAT5B;
Immune response_TSLP signalling	GeneGo	1.84932e-05	0.0384295	25238	52 ( 0.2%)	1881	14 ( 0.7%)	HGF; JAK1; MAP2K2; MAPK1; MAPK14; NFKB1; NFKB2; RAF1; RELB; STAT3; STAT5A; STAT5B; STAT6;
Development_PIP3 signaling in cardiac myocytes	GeneGo	1.90031e-05	0.0394679	25238	80 ( 0.3%)	1881	18 ( 1.0%)	CCND3; FOXO3; GNA12; GNB1; GNG7; GRB2; GSK3A; HGF; IGF1R; INSR; PARD3; RPS6; RPS6KA2; RPS6KA3; TEP1; YWHAH;
Effect of H. pylori infection on inflammation in gastric epithelial cells	GeneGo	1.98982e-05	0.0412882	25238	59 ( 0.2%)	1881	15 ( 0.8%)	CEBPB; CEBPD; GRB2; HGF; IKBKB; IKBKG; IRAK1; MAP2K2; MAPK1; MAPK14; NFKB1; NFKBIE; RAF1;
Role of TLR signaling in skin sensitization	GeneGo	2.03091e-05	0.0421226	25238	66 ( 0.3%)	1881	16 ( 0.9%)	CD40; FOSL1; FOSL2; HGF; HSPA5; HSPA6; IKBKB; IKBKG; IRAK1; MAP3K3; MAPK14; NFKB1; NFKBIE; RIPK1; TICAM1; TRAF3;
Th2-cytokines-induced mucous metaplasia in asthma	GeneGo	2.0731e-05	0.0429786	25238	46 ( 0.2%)	1881	13 ( 0.7%)	GRB2; HGF; IL2RG; IL4R; IRS2; JAK1; JAK3; MAP2K2; MAPK1; RAF1; STAT6; TYK2;
Development_Glucocorticoid receptor signaling	GeneGo	2.21235e-05	0.0457983	25238	40 ( 0.2%)	1881	12 ( 0.6%)	CEBPB; CREBBP; HSPA5; HSPA6; NFKB1; NFKB2; POU2F2; RELB; SERPINE1; STAT5A; STAT5B; ZC3H7B;
ErbB2-ErbB3 Signaling (7erm0)	IngenuityPathways	2.34188e-05	0.0484138	25238	53 ( 0.2%)	1881	14 ( 0.7%)	GRB2; GSK3A; HGF; JAK3; MAP2K2; MAPK1; PIK3C2A; RAF1; STAT3; STAT5A; STAT5B; TEP1; TYK2;
Lymphotoxin ? Receptor Signaling (3qaxq)	IngenuityPathways	2.34188e-05	0.0484138	25238	53 ( 0.2%)	1881	14 ( 0.7%)	BIRC2; BIRC3; CREBBP; IKBKB; IKBKG; MAPK1; NFKB1; NFKB2; PIK3C2A; RELB; TNFSF14; TRAF1; TRAF3; ZC3H7B;
Development_Prolactin receptor signaling	GeneGo	2.47162e-05	0.0510264	25238	60 ( 0.2%)	1881	15 ( 0.8%)	CEBPB; CREBBP; GRB2; HGF; MAP2K2; MAPK1; NFKB1; RAF1; SOCS1; SOCS3; STAT3; STAT5A; STAT5B; ZC3H7B;
EGFR signaling pathway in colorectal cancer	GeneGo	2.47162e-05	0.0510264	25238	60 ( 0.2%)	1881	15 ( 0.8%)	ABCC2; ADAM17; FOXO3; GRB2; HGF; MAP2K2; MAPK1; NFKB1; NFKB2; NFKBIE; RELB; RPS6KA2; RPS6KA3; TEP1;
Th17 cytokines in COPD	GeneGo	2.47162e-05	0.0510264	25238	60 ( 0.2%)	1881	15 ( 0.8%)	HGF; HLA-DRB1; IL17RA; MAPK14; NFKB1; NFKB2; RELB; RORA; STAT3;
Immune response_IL-15 signaling	GeneGo	2.48497e-05	0.0512949	25238	67 ( 0.3%)	1881	16 ( 0.9%)	ADAM17; GAB2; GRB2; HGF; IKBKB; IL15RA; IL2RG; MAP2K2; MAPK1; MAPK14; NFKB1; NFKBIE; RAF1; RPTOR;
Mitogenic action of ErbB2 in breast cancer	GeneGo	2.48497e-05	0.0512949	25238	67 ( 0.3%)	1881	16 ( 0.9%)	CUL3; FOXO3; GRB2; HGF; IKBKB; MAP2K2; MAPK1; NFKB1; NFKB2; NFKBIE; NUMB; RAF1; RELB; RPS6KA5; TCF7L2;
Immune response_C5a signaling	GeneGo	2.63074e-05	0.0542208	25238	97 ( 0.4%)	1881	20 ( 1.1%)	FOSL1; FOSL2; GNB1; GNG7; IKBKB; MAP2K2; MAPK1; MAPK14; NCF4; NFKB1; NFKB2; NFKBIE; PREX1; RAF1; RELB; RPS6KA2; RPS6KA3; SERPINE1; SPHK1;
Cell adhesion_PLAU signaling	GeneGo	2.67131e-05	0.0550335	25238	47 ( 0.2%)	1881	13 ( 0.7%)	BCAR1; CLN5; GRB2; HGF; JAK1; MAP2K2; MAPK1; RAF1; SERPINE1; SERPINE2;
Development_Angiopoietin - Tie2 signaling	GeneGo	2.67131e-05	0.0550335	25238	47 ( 0.2%)	1881	13 ( 0.7%)	BIRC5; GRB2; IKBKB; IKBKG; NFKB1; NFKB2; NFKBIE; RELB; RIPK1; STAT3; STAT5A; STAT5B; TNIP2;
FAK1 signaling in melanoma	GeneGo	2.67131e-05	0.0550335	25238	47 ( 0.2%)	1881	13 ( 0.7%)	BCAR1; GRB2; HGF; ITGA5; MAP2K2; MAPK1; NFKB1; NFKB2; PXN; RELB; VEGFA; WASF2;
Signal transduction_PTMs in IL-17-induced CIKS-dependent MAPK signaling pathways	GeneGo	2.67131e-05	0.0550335	25238	47 ( 0.2%)	1881	13 ( 0.7%)	CEBPB; FOSL1; FOSL2; IKBKB; IKBKG; IL17RA; MAP2K2; MAP3K3; MAPK1; MAPK14; NFKB1; TNIP2;
Resolution of inflammation in healing myocardial infarction	GeneGo	2.77105e-05	0.0570287	25238	29 ( 0.1%)	1881	10 ( 0.5%)	CSF3; HGF; MAPK1; NFKB1; NFKB2; RELB; STAT3; VEGFA;
Th2-cytokines and IFN-mediated regulation of airway smooth muscle contraction	GeneGo	2.77105e-05	0.0570287	25238	29 ( 0.1%)	1881	10 ( 0.5%)	CD38; IFNAR1; IFNAR2; IFNGR2; IL10RB; IL2RG; IL4R; IRS2; JAK1; STAT6; TYK2;
Immune response_IL-13 signaling via PI3K-ERK	GeneGo	2.91665e-05	0.0599335	25238	41 ( 0.2%)	1881	12 ( 0.6%)	ADCY1; GRB2; HGF; IL4R; IRS2; JAK1; MAP2K2; MAPK1; RAF1; SPHK1; TYK2;
Interleukins-induced inflammatory response in asthmatic airway fibroblasts	GeneGo	2.91665e-05	0.0599335	25238	41 ( 0.2%)	1881	12 ( 0.6%)	CREBBP; CSF3; HGF; IL17RA; MAP2K2; MAPK1; MAPK14; NFKB1; NFKB2; RELB; RPS6KA5;
TNF-alpha and IL-1 beta induce hyperglycemia in obesity and type 2 diabetes in adipocytes	GeneGo	2.91665e-05	0.0599335	25238	41 ( 0.2%)	1881	12 ( 0.6%)	IKBKB; INSR; IRAK1; MAP2K2; MAPK1; MAPK14; MAPKAPK2; NFKB1; NFKB2; RELB; SOCS3; SORT1;
CD27 Signaling in Lymphocytes (3qaxf)	IngenuityPathways	2.94615e-05	0.0605209	25238	54 ( 0.2%)	1881	14 ( 0.7%)	BID; IKBKB; IKBKG; MAP2K2; MAP3K11; MAP3K13; MAP3K2; MAP3K3; MAP3K5; MAP3K6; NFKB1; NFKB2; NFKBIE; RELB;
Cigarette smoke-induced proliferation, metaplasia and survival of airway epithelial cells	GeneGo	2.94615e-05	0.0605209	25238	54 ( 0.2%)	1881	14 ( 0.7%)	ADAM17; CHRNA3; FOSL1; FOSL2; GRB2; MAP2K2; MAPK1; MAPK14; MAPK7; RAF1; RPS6KA2; RPS6KA3; RPS6KA5;
Development_Differentiation of white adipocytes	GeneGo	2.94615e-05	0.0605209	25238	54 ( 0.2%)	1881	14 ( 0.7%)	AGT; CEBPB; CEBPD; CREBBP; GRB2; HGF; INSR; MAP2K2; MAPK1; MAPK14; RAF1; RETN; ZC3H7B;
Proinflammatory mediators production and activation of basophils in asthma	GeneGo	3.02667e-05	0.0621226	25238	68 ( 0.3%)	1881	16 ( 0.9%)	HLA-DRB1; IKBKB; IL1RL1; IL3RA; MAPK1; MAPK14; NFATC1; NFKB1; NFKB2; NFKBIE; RELB;
Immune response_Antiviral actions of Interferons	GeneGo	3.05348e-05	0.0626553	25238	61 ( 0.2%)	1881	15 ( 0.8%)	CREBBP; EIF2S1; HLA-DRB1; IFNAR1; IFNAR2; IFNGR2; IL10RB; JAK1; TYK2; ZC3H7B;
Glucocorticoid Receptor Signaling (1ar1k)	IngenuityPathways	3.06047e-05	0.0627941	25238	254 ( 1.0%)	1881	38 ( 2.0%)	AGT; CEBPB; CREBBP; FOXO3; GRB2; GTF2E2; HGF; HSPA5; HSPA6; IKBKB; IKBKG; JAK1; JAK3; MAP2K2; MAPK1; MAPK14; MED14; NCOR1; NFATC1; NFKB1; NFKB2; NFKBIE; PCK1; PIK3C2A; POLR2H; POU2F2; RAF1; SCYL1; SERPINE1; SMAD2; STAT3; STAT5A; STAT5B; TAF3; YWHAH; ZC3H7B;
EGF- and HGF-dependent stimulation of metastasis in gastric cancer	GeneGo	3.2498e-05	0.0665467	25238	24 ( 0.1%)	1881	9 ( 0.5%)	GRB2; HGF; MAP2K2; MAPK1; PXN; RAF1;
Zinc deficiency in Prostate Cancer	GeneGo	3.36089e-05	0.0687416	25238	19 ( 0.1%)	1881	8 ( 0.4%)	BIRC2; BIRC3; HGF; IKBKB; NFKB1; NFKB2; RELB; SLC39A1; VEGFA;
Immune response_Role of HMGB1 in dendritic cell maturation and migration	GeneGo	3.41504e-05	0.0698096	25238	48 ( 0.2%)	1881	13 ( 0.7%)	CD40; HGF; HLA-DRB1; MAPK1; MAPK14; NFKB1; NFKB2; RELB;
Neuropeptide signaling in pancreatic cancer	GeneGo	3.41504e-05	0.0698096	25238	48 ( 0.2%)	1881	13 ( 0.7%)	AGT; GNAQ; HGF; HMGA1; MAP2K2; MAPK1; NFKB1; NFKB2; RAF1; RELB; VEGFA;
Cytoskeleton remodeling_Integrin outside-in signaling	GeneGo	3.48138e-05	0.0711164	25238	76 ( 0.3%)	1881	17 ( 0.9%)	ACTN1; COL4A1; COL4A2; COL4A4; GRB2; HGF; ITGA3; ITGA5; MAP2K2; MAPK1; PARVB; PIP5K1C; PXN; RAF1; TCF7L2; TRIO;
Effect of H. pylori infection on apoptosis in gastric epithelial cells	GeneGo	3.75268e-05	0.0764412	25238	62 ( 0.2%)	1881	15 ( 0.8%)	BID; BIRC2; BIRC3; CAD; HLA-DRB1; IKBKB; LMNB2; NFKB1; NFKB2; NFKBIE; RELB;
Resistance of pancreatic cancer cells to death receptor signaling	GeneGo	3.87966e-05	0.078923	25238	30 ( 0.1%)	1881	10 ( 0.5%)	BID; BIRC2; BIRC3; BIRC5; CSNK1E; IKBKB; TNFRSF10B; TNFRSF10D;
IL-6 signaling in Prostate Cancer	GeneGo	4.33315e-05	0.0877319	25238	49 ( 0.2%)	1881	13 ( 0.7%)	FOSL1; FOSL2; GRB2; HGF; JAK1; MAP2K2; MAPK1; NFKB1; PIM1; RAF1; STAT3; TEP1;
Prolactin Signaling (41lyp)	IngenuityPathways	4.43149e-05	0.0896312	25238	70 ( 0.3%)	1881	16 ( 0.9%)	CEBPB; CREBBP; GRB2; HGF; MAP2K2; MAPK1; PIK3C2A; RAF1; SOCS1; SOCS3; SOCS5; STAT3; STAT5A; STAT5B; ZC3H7B;
Development_GDNF signaling	GeneGo	4.7425e-05	0.0956112	25238	25 ( 0.1%)	1881	9 ( 0.5%)	GRB2; HGF; MAP2K2; MAPK1; PXN; RAF1; RPS6KA2; RPS6KA3;
Apoptosis and survival_Anti-apoptotic TNFs/NF-kB/Bcl-2 pathway	GeneGo	4.92558e-05	0.0991131	25238	43 ( 0.2%)	1881	12 ( 0.6%)	CD40; IKBKB; IKBKG; IRAK1; NFKB1; NFKB2; NFKBIE; RELB; RIPK1; TNFRSF12A; TNFSF13B; TRAF3;
Autocrine Somatotropin signaling in breast cancer	GeneGo	4.92558e-05	0.0991131	25238	43 ( 0.2%)	1881	12 ( 0.6%)	DDIT3; FLT1; GRB2; HGF; MAP2K2; MAPK1; MAPK14; RAF1; STAT5A; STAT5B; VEGFA;
Transcription_Receptor-mediated HIF regulation	GeneGo	4.92558e-05	0.0991131	25238	43 ( 0.2%)	1881	12 ( 0.6%)	GRB2; HGF; IGF1R; INSR; IRS2; MAP2K2; MAPK1; RAF1; RPS6; TEP1; VEGFA;

## Sheet: Table S3b
Pathway	Source	Pvalue	Evalue	Bkg Set Size (aka. Background Size)	Bkg Set Count (aka. Set Size)	Input Set Size (aka. Input Size)	Input Set Count (aka. Overlap Size)	Genes
Role of IGH translocations in multiple myeloma	GeneGo	7.69524e-10	1.63062e-06	25238	53 ( 0.2%)	1317	17 ( 1.3%)	HIST1H4C; ITGB7; MAF; WHSC1;
Development_Notch Signaling Pathway	GeneGo	1.12709e-08	2.38827e-05	25238	62 ( 0.2%)	1317	17 ( 1.3%)	APH1B; FBXW7; HIST1H4C; RPS27A;
Role of histone modificators in progression of multiple myeloma	GeneGo	1.5869e-08	3.36258e-05	25238	56 ( 0.2%)	1317	16 ( 1.2%)	HDAC8; HIST1H4C; WHSC1;
Development_NOTCH1-mediated pathway for NF-KB activity modulation	GeneGo	2.09975e-08	4.44928e-05	25238	57 ( 0.2%)	1317	16 ( 1.2%)	APH1B; HIST1H4C; SLC35B2;
Transcription_Role of heterochromatin protein 1 (HP1) family in transcriptional silencing	GeneGo	3.60412e-08	7.63684e-05	25238	59 ( 0.2%)	1317	16 ( 1.2%)	CBX1; CBX5; HIST1H4C;
Transcription_Sin3 and NuRD in transcription regulation	GeneGo	3.86314e-08	8.18566e-05	25238	52 ( 0.2%)	1317	15 ( 1.1%)	HIST1H4C; NONO;
Signal transduction_Activin A signaling regulation	GeneGo	1.92983e-07	0.000408848	25238	74 ( 0.3%)	1317	17 ( 1.3%)	FOXO1; HIST1H4C; IGSF1; RPS27A;
Platelet activation during ADAM-TS13-deficient thrombotic microangiopathy development	GeneGo	2.4367e-07	0.000516204	25238	59 ( 0.2%)	1317	15 ( 1.1%)	CD36; HIST1H4C;
Development_Delta- and kappa-type opioid receptors signaling via beta-arrestin	GeneGo	2.48695e-07	0.000526847	25238	67 ( 0.3%)	1317	16 ( 1.2%)	CLTC; GNAI1; HIST1H4C;
Superpathway of Methionine Degradation (7l6qi)	IngenuityPathways	8.67862e-07	0.00183731	25238	73 ( 0.3%)	1317	16 ( 1.2%)	AHCYL2; AS3MT; CARNMT1; COQ3; DLD; GOT1; GOT2; LRTOMT; MAT2B; MUT; NHLRC1; PCCB; SUOX; TPMT; TRDMT1; WHSC1;
Effect of H. pylori infection on gastric epithelial cell proliferation	GeneGo	1.27547e-06	0.00269907	25238	75 ( 0.3%)	1317	16 ( 1.2%)	FBXW7; GRB2; HIST1H4C;
TNF-alpha and IL-1 beta-mediated regulation of contraction and secretion of inflammatory factors in normal and asthmatic airway smooth muscle	GeneGo	1.41045e-06	0.00298429	25238	103 ( 0.4%)	1317	19 ( 1.4%)	CALM1; HIST1H4C; PIK3R1; PLA2G12A;
Translation_Regulation of translation initiation	GeneGo	1.27612e-05	0.0266788	25238	119 ( 0.5%)	1317	19 ( 1.4%)	EIF2S3; EIF3K; EIF4E; EIF4G3; RPL10A; RPL14; RPL15; RPL17; RPL23; RPL34; RPS15A; RPS25; RPS27; RPS27A; RPS29; RPS3A; RPS7; RPS8; RPSA;
CFTR translational fidelity (class I mutations)	GeneGo	1.96997e-05	0.0408848	25238	82 ( 0.3%)	1317	15 ( 1.1%)	RPL10A; RPL14; RPL15; RPL17; RPL23; RPL34; RPS15A; RPS25; RPS27; RPS27A; RPS29; RPS3A; RPS7; RPS8; RPSA;
Stem cells_Histone acetylation in embryonic stem cells	GeneGo	3.54073e-05	0.0722839	25238	86 ( 0.3%)	1317	15 ( 1.1%)	HIST1H4C; MEAF6;
Glucocorticoids-mediated inhibition of pro-constrictory and pro-inflammatory signaling in airway smooth muscle cells	GeneGo	4.01361e-05	0.0815337	25238	97 ( 0.4%)	1317	16 ( 1.2%)	HIST1H4C; PLA2G12A; PPP1R12A;
Peroxisomal branched chain fatty acid oxidation	GeneGo	4.40812e-05	0.0891802	25238	20 ( 0.1%)	1317	7 ( 0.5%)	ALDH3A2; COLQ; CROT; MUT; PCCB; PHYH; SCP2;

## Sheet: Table S3c
Pathway	Source	Pvalue	Evalue	Bkg Set Size (aka. Background Size)	Bkg Set Count (aka. Set Size)	Input Set Size (aka. Input Size)	Input Set Count (aka. Overlap Size)	Genes
Hepatic Fibrosis _ Hepatic Stellate Cell Activation (1nilk)	IngenuityPathways	1.44698e-08	3.06609e-05	25238	132 ( 0.5%)	449	15 ( 3.3%)	AGT; FLT1; FLT4; HGF; IGFBP4; IL4R; MYH9; NFKB1; PGF; RELB; SERPINE1; SMAD2; VEGFA;
Regulation of VEGF signaling in pancreatic cancer	GeneGo	3.91561e-08	8.29682e-05	25238	30 ( 0.1%)	449	8 ( 1.8%)	FLT1; FLT4; GRB2; HGF; NFKB1; STAT3; VEGFA;
IL-6 signaling in Prostate Cancer	GeneGo	1.80246e-07	0.000381869	25238	49 ( 0.2%)	449	9 ( 2.0%)	FOSL1; FOSL2; GRB2; HGF; JAK1; NFKB1; PIM1; STAT3;
Resolution of inflammation in healing myocardial infarction	GeneGo	5.98938e-07	0.00126834	25238	29 ( 0.1%)	449	7 ( 1.6%)	CSF3; HGF; NFKB1; RELB; STAT3; VEGFA;
EGFR signaling pathway in lung cancer	GeneGo	6.95983e-07	0.0014737	25238	57 ( 0.2%)	449	9 ( 2.0%)	GRB2; HGF; NFKB1; RELB; STAT3; VEGFA;
IL-6 signaling in tumor-associated monocytes/macrophages in breast cancer	GeneGo	1.24536e-06	0.00263544	25238	12 ( 0.0%)	449	5 ( 1.1%)	FOSL1; HGF; JAK1; STAT3; VEGFA;
Immune response_IL-6 signaling pathway	GeneGo	1.54164e-06	0.0032614	25238	33 ( 0.1%)	449	7 ( 1.6%)	GRB2; HGF; JAK1; NFKB1; RELB; STAT3;
Cell adhesion_PLAU signaling	GeneGo	1.61425e-06	0.00341475	25238	47 ( 0.2%)	449	8 ( 1.8%)	BCAR1; GRB2; HGF; JAK1; SERPINE1;
IL-6 signaling pathway in lung cancer	GeneGo	1.61425e-06	0.00341475	25238	47 ( 0.2%)	449	8 ( 1.8%)	BIRC5; GRB2; HGF; JAK1; NFKB1; RELB; STAT3; VEGFA;
Main growth factor signaling cascades in multiple myeloma cells	GeneGo	1.90721e-06	0.00403322	25238	48 ( 0.2%)	449	8 ( 1.8%)	FLT1; GRB2; HGF; IRS2; NFKB1; RELB; STAT3; VEGFA;
IL-9 Signaling (3qbdl)	IngenuityPathways	1.91173e-06	0.00404277	25238	34 ( 0.1%)	449	7 ( 1.6%)	BCL3; IRS2; JAK1; NFKB1; PIK3C2A; RELB; STAT3;
Immune response_IL-2 activation and signaling pathway	GeneGo	2.18095e-06	0.00461078	25238	65 ( 0.3%)	449	9 ( 2.0%)	ELF1; FOSL1; FOSL2; GAB2; GRB2; HGF; JAK1; NFKB1; RELB;
Immune response_IL-4 signaling pathway	GeneGo	2.24417e-06	0.00474412	25238	49 ( 0.2%)	449	8 ( 1.8%)	FES; GRB2; HGF; IL4R; IRS2; JAK1; NFKB1; RELB;
VEGF signaling in multiple myeloma	GeneGo	2.63042e-06	0.00555836	25238	50 ( 0.2%)	449	8 ( 1.8%)	BCAR1; FLT1; FLT4; GRB2; HGF; STAT3; VEGFA;
Development_Cytokine-mediated regulation of megakaryopoiesis	GeneGo	3.20752e-06	0.0067737	25238	68 ( 0.3%)	449	9 ( 2.0%)	FOXO3; GAB2; GRB2; HGF; JAK1; LIF; NFKB1; RELB; STAT3;
Immune response_IL-4 - antiapoptotic action	GeneGo	6.04254e-06	0.0127225	25238	40 ( 0.2%)	449	7 ( 1.6%)	GRB2; HGF; IL4R; IRS2; JAK1; NFKB1; RELB;
Pancreatic Adenocarcinoma Signaling (46cin)	IngenuityPathways	6.76433e-06	0.0142314	25238	115 ( 0.5%)	449	11 ( 2.4%)	BIRC5; GRB2; JAK1; NFKB1; PA2G4; PGF; PIK3C2A; RELB; SMAD2; STAT3; VEGFA;
Th17 cells in CF	GeneGo	7.32474e-06	0.0154013	25238	75 ( 0.3%)	449	9 ( 2.0%)	CSF3; HGF; IL17RA; JAK1; NFKB1; RELB; RORA; SMAD2; STAT3;
Regulation and signaling of HGF receptor (Met) and MSP receptor (RON) in lung cancer	GeneGo	8.17944e-06	0.017183	25238	76 ( 0.3%)	449	9 ( 2.0%)	FOSL1; FOSL2; GRB2; HGF; STAT3; VEGFA;
Canonical Leptin pathways in breast cancer	GeneGo	9.44703e-06	0.0198193	25238	59 ( 0.2%)	449	8 ( 1.8%)	BIRC5; GRB2; HGF; IRS2; NFKB1; RELB; STAT3; VEGFA;
Development_G-CSF signaling	GeneGo	1.07326e-05	0.0224858	25238	60 ( 0.2%)	449	8 ( 1.8%)	BIRC5; CSF3; GAB2; GRB2; HGF; JAK1; NCF4; STAT3;
IGF-1 signaling in multiple myeloma	GeneGo	1.07326e-05	0.0224858	25238	60 ( 0.2%)	449	8 ( 1.8%)	BIRC5; FOXO3; GRB2; HGF; IRS2; NFKB1; RELB; VEGFA;
HGF Signaling (41lxe)	IngenuityPathways	1.10344e-05	0.0231107	25238	121 ( 0.5%)	449	11 ( 2.4%)	ELF1; GRB2; HGF; ITGA3; MAP3K2; MAP3K6; PIK3C2A; STAT3;
Development_Astrocyte differentiation from adult stem cells	GeneGo	1.16815e-05	0.0244493	25238	44 ( 0.2%)	449	7 ( 1.6%)	CD44; GRB2; HGF; JAK1; LIF; STAT3;
Th2-cytokine-induced airway epithelium mucous metaplasia in COPD	GeneGo	1.25053e-05	0.0261509	25238	80 ( 0.3%)	449	9 ( 2.0%)	GAB2; IL4R; JAK1; MYH9; NFKB1; RELB; UNC13A; UNC13D;
Development_PEDF signaling	GeneGo	1.3623e-05	0.0284547	25238	45 ( 0.2%)	449	7 ( 1.6%)	FOSL1; FOSL2; HGF; NFKB1; RELB; SOD2; VEGFA;
Immune response_IL-9 signaling pathway	GeneGo	1.3623e-05	0.0284547	25238	45 ( 0.2%)	449	7 ( 1.6%)	BCL3; GRB2; HGF; IRS2; JAK1; NFKB1; STAT3;
Inflammatory factors-induced expression of mucins in normal and asthmatic epithelium	GeneGo	1.3623e-05	0.0284547	25238	45 ( 0.2%)	449	7 ( 1.6%)	ALOX5; GRB2; HGF; IL17RA; JAK1; NFKB1;
Role of DNA methylation in progression of multiple myeloma	GeneGo	1.53156e-05	0.0319331	25238	82 ( 0.3%)	449	9 ( 2.0%)	AGT; FOSL1; FOSL2; HGF; JAK1; NFKB1; RELB; SOD2; STAT3;
Cytoskeleton remodeling_Hyaluronic acid/ CD44 signaling pathways	GeneGo	1.5824e-05	0.0329754	25238	46 ( 0.2%)	449	7 ( 1.6%)	ARHGDIA; CD44; DNM2; GRB2; HGF;
NGF Signaling (7209b)	IngenuityPathways	1.68983e-05	0.0351743	25238	104 ( 0.4%)	449	10 ( 2.2%)	GRB2; HGF; IKBKG; MAP3K2; MAP3K6; NFKB1; PIK3C2A; RELB; RHOG; TRIO;
HGF signaling in colorectal cancer	GeneGo	1.74495e-05	0.0363005	25238	64 ( 0.3%)	449	8 ( 1.8%)	CD44; FOSL2; GRB2; HGF; ST14; VEGFA;
IL-17A Signaling in Airway Cells (5icll)	IngenuityPathways	1.95924e-05	0.0406667	25238	65 ( 0.3%)	449	8 ( 1.8%)	HGF; IKBKG; IL17RA; JAK1; NFKB1; PIK3C2A; RELB; STAT3;
Th17 cells in CF (mouse model)	GeneGo	1.95924e-05	0.0406667	25238	65 ( 0.3%)	449	8 ( 1.8%)	CSF3; HGF; IL17RA; JAK1; NFKB1; RELB; SMAD2; STAT3;
Development_c-Kit ligand signaling pathway during hemopoiesis	GeneGo	2.19519e-05	0.0454513	25238	66 ( 0.3%)	449	8 ( 1.8%)	FLT1; FOXO3; GAB2; GRB2; HGF; PGF; STAT3; VEGFA;
Immune response_Th17, Th22 and Th9 cell differentiation	GeneGo	2.19519e-05	0.0454513	25238	66 ( 0.3%)	449	8 ( 1.8%)	FOSL1; FOSL2; HGF; IL4R; NFKB1; RELB; RORA; STAT3;
Plasminogen activators signaling in pancreatic cancer	GeneGo	2.25987e-05	0.0467588	25238	33 ( 0.1%)	449	6 ( 1.3%)	FOSL1; GRB2; HGF; SERPINE1;
HBV mediates angiogenesis in HCC	GeneGo	2.80304e-05	0.0576677	25238	21 ( 0.1%)	449	5 ( 1.1%)	GRB2; HGF; JAK1; STAT3; VEGFA;
G-Protein Coupled Receptor Signaling (cj8)	IngenuityPathways	3.66151e-05	0.0746551	25238	189 ( 0.7%)	449	13 ( 2.9%)	DUSP4; GRB2; HGF; HRH2; IKBKG; NFKB1; PDE10A; PDE4A; PDE7A; PIK3C2A; RELB; STAT3;
IL-17-induced mucin expression in CF airways	GeneGo	3.76322e-05	0.0766474	25238	71 ( 0.3%)	449	8 ( 1.8%)	FOSL1; FOSL2; HGF; IKBKG; IL17RA; NFKB1; RELB; RORA;
IL-1 signaling in melanoma	GeneGo	4.09428e-05	0.0831024	25238	53 ( 0.2%)	449	7 ( 1.6%)	FOSL1; FOSL2; HGF; NFKB1; RELB; SOD2; VEGFA;
JAK_Stat Signaling (cif)	IngenuityPathways	4.16859e-05	0.0845451	25238	72 ( 0.3%)	449	8 ( 1.8%)	GRB2; HGF; JAK1; NFKB1; PIK3C2A; RELB; STAT3;
Glucocorticoid- and LABA-mediated inhibition of pro-inflammatory signaling in airway fibroblasts/myofibroblasts	GeneGo	4.46663e-05	0.0903087	25238	37 ( 0.1%)	449	6 ( 1.3%)	FOSL1; FOSL2; HGF; IL4R; NFKB1; RELB;
Stem cells_Signaling pathways in embryonic hepatocyte maturation	GeneGo	4.63272e-05	0.0935048	25238	54 ( 0.2%)	449	7 ( 1.6%)	APOC2; GRB2; HGF; JAK1; STAT3;

## Sheet: Table S3d
Pathway	Source	Pvalue	Evalue	Bkg Set Size (aka. Background Size)	Bkg Set Count (aka. Set Size)	Input Set Size (aka. Input Size)	Input Set Count (aka. Overlap Size)	Genes
Cell adhesion_Cadherin-mediated cell adhesion	GeneGo	2.05481e-05	0.0426075	25238	40 ( 0.2%)	102	4 ( 3.9%)	AFDN; CTTN; MET; PTPRF;
