# Supplementary material for: Comparative transcriptomics of choroid plexus in Alzheimer’s disease, frontotemporal dementia and Huntington’s disease: implications for CSF homeostasis
Source: Fluids Barriers CNS. 2018 May 31;15:18. doi: 10.1186/s12987-018-0102-9 (PMC5977762; doi:10.1186/s12987-018-0102-9)
Supplement: Supplementary file 4 — Additional file 4: Table S4. The top 10 most upregulated and top 10 most downregulated genes in the AD vs. Ctrl comparison, with p < 0.01. Multiple probe set data, where available, are included in the comparisons. [file 12987_2018_102_MOESM4_ESM.xlsx]

## Sheet: Sheet1
	Probe Set	Ensembl Gene ID	Gene Symbol	AD v Ctrl p-Value	AD v Ctrl Log10 Ratio	HuD v Ctrl p-Value	HuD v Ctrl Log10 Ratio	FTD v Ctrl p-Value	FTD v Ctrl Log10 Ratio	AD v HuD/FTD p-Value	AD v HuD/FTD Log10 Ratio
Up-Regulated	merck-NM_002124_x_at	ENSG00000196126	HLA-DRB1	0.00131022	1.22069	0.676032	0.245189	0.00159068	1.08295	0.306415	0.496781
	100148210_TGI_at	ENSG00000115602	IL1RL1	0.000156265	1.03441	0.106467	0.514641	0.0362463	0.532239	0.00134293	0.509717
	100302783_TGI_at	ENSG00000115602	IL1RL1	0.00154878	1.02662	0.250611	0.492309	0.0822701	0.62412	0.00278941	0.458993
	100122624_TGI_at	ENSG00000106366	SERPINE1	4.1076e-05	0.845909	0.0358243	0.550473	0.00926658	0.556584	0.0255292	0.291943
	100148162_TGI_at	ENSG00000115602	IL1RL1	0.00176773	0.840504	0.200199	0.454741	0.130653	0.432573	0.00545674	0.39843
	100154155_TGI_at	ENSG00000110680	CALCA	0.00222073	0.836786	0.0313675	0.205694	0.0257005	0.343099	0.020232	0.552575
	100305870_TGI_at	ENSG00000106366	SERPINE1	0.000535803	0.81886	0.292564	0.374767	0.0394528	0.583366	0.0670891	0.324893
	100312840_TGI_at	ENSG00000115602	IL1RL1	0.00263286	0.803577	0.192026	0.431296	0.130087	0.424894	0.00265126	0.375939
	100305668_TGI_at	ENSG00000147872	PLIN2	0.000180356	0.796087	0.00426247	0.5116	0.00663248	0.426138	0.0281654	0.333322
	100147383_TGI_at	ENSG00000147872	PLIN2	0.000151028	0.770469	0.00290152	0.504306	0.0204484	0.358707	0.0258575	0.349363
	100151722_TGI_at	ENSG00000178381	ZFAND2A	0.000807777	0.7283	0.00680139	0.484774	0.0258959	0.589587	0.340408	0.183633
	100144703_TGI_at	ENSG00000108342	CSF3	0.0046323	0.705626	0.222591	0.218161	0.0841899	0.287396	0.0263411	0.447903
	100302873_TGI_at	ENSG00000118849	RARRES1	0.00478636	0.683938	0.162208	0.489269	0.0170056	0.628054	0.53906	0.115363
	100303605_TGI_at	ENSG00000106366	SERPINE1	0.00123075	0.680719	0.249653	0.369685	0.0476813	0.474258	0.155062	0.251278
	100310668_TGI_at	ENSG00000173110	HSPA6	0.0008227	0.642793	0.00672194	0.492621	0.0317153	0.592716	0.610574	0.0929753
	100162643_TGI_at	ENSG00000173110	HSPA6	0.000778239	0.642278	0.00354898	0.466135	0.0473529	0.572552	0.566665	0.115333
	100125381_TGI_at	ENSG00000172421	EFCAB3	0.00336252	0.641757	0.184205	0.32893	0.241261	0.211137	0.0150221	0.380136
Down-Regulated	100156550_TGI_at	ENSG00000165164	CFAP47	0.00312279	-0.578262	0.0778376	-0.339978	0.0760512	-0.518386	0.486306	-0.136336
	100162579_TGI_at	ENSG00000198759	EGFL6	0.00401548	-0.599926	0.585191	-0.0656396	0.0351651	-0.272058	0.0166971	-0.416333
	100131557_TGI_at	ENSG00000205279	CTXN3	0.000330258	-0.610168	0.401531	-0.161638	0.0844111	-0.320251	0.000285717	-0.357895
	100140905_TGI_at	ENSG00000171864	PRND	0.00160505	-0.630765	0.116438	-0.214419	0.0246629	-0.603696	0.369906	-0.193902
	100129855_TGI_at	ENSG00000250423	KIAA1210	0.00081156	-0.632899	0.307263	-0.275096	0.0318812	-0.474812	0.0512129	-0.243679
	100125434_TGI_at	ENSG00000139209	SLC38A4	0.00416348	-0.641033	0.370547	-0.199553	0.0224675	-0.510973	0.0913313	-0.263526
	100144560_TGI_at	ENSG00000164821	DEFA4	0.00710274	-0.660777	0.056388	-0.70436	0.197884	-0.440954	0.474052	-0.106934
	100302977_TGI_at	ENSG00000124469	CEACAM8	0.00459586	-0.680751	0.086513	-0.56539	0.194725	-0.466243	0.355356	-0.172017
	100125135_TGI_at	ENSG00000124469	CEACAM8	0.0020591	-0.745309	0.0512765	-0.63849	0.138348	-0.508395	0.335796	-0.18116
	100126038_TGI_at	ENSG00000185149	NPY2R	0.000763102	-0.84065	0.258036	-0.374757	0.0332566	-0.662161	0.0640361	-0.301662
	100150016_TGI_at	ENSG00000116745	RPE65	0.0025078	-0.851908	0.143139	-0.35516	0.050451	-0.760793	0.382442	-0.264958
	Footnote for Human Gene Symbol Descriptions:
	HLA-DRB1: HLA class II histocompatibility antigen, DRB1 beta chain
	IL1RL1: interleukin 1 receptor like 1
	SERPINE1: serpin family E member 1
	PLIN2: perilipin 2
	ZFAND2A: zinc Finger AN1-Type Containing 2A
	CSF3: colony stimulating factor 3
	RARRES1: retinoic acid receptor responder 1
	HSPA6: heat shock protein family A (Hsp70) member
	EFCAB3: EF-hand calcium binding domain 3
	CFAP47: cilia and flagella associated protein 47
	CEACAM8: carcinoembryonic antigen related cell adhesion molecule 8
	NPY2R: neuropeptide Y receptor Y2
	RPE65: retinoid isomerohydrolase
	EGFL6: EGF like domain multiple 6
	CTXN3: cortexin 3
	PRND: prion like protein doppel
	KIAA1210: (protein coding)
	SLC38A4: solute carrier family 38 member 4
	DEFA4: defensin alpha 4
